# Supplementary material for: A tick saliva serpin, IxsS17 inhibits host innate immune system proteases and enhances host colonization by Lyme disease agent
Source: PLoS Pathog. 2024 Feb 23;20(2):e1012032. doi: 10.1371/journal.ppat.1012032 (PMC10917276; doi:10.1371/journal.ppat.1012032)
Supplement: S1 File — (XLSX) [file ppat.1012032.s014.xlsx]

## Sheet: Fraction1-3
Accession	description	occurrence	status	peptide_count_AM-PC1-3(searched:2018-11-08)	peptide_count_AM-P1-3(searched:2018-11-08)	NSAF_AM-PC1-3(searched:2018-11-08)	NSAF_AM-P1-3(searched:2018-11-08)	EMPAI_AM-PC1-3(searched:2018-11-08)	EMPAI_AM-P1-3(searched:2018-11-08)	spectral_count__AM-PC1-3(searched:2018-11-08)	spectral_count__AM-P1-3(searched:2018-11-08)	seqcov_AM-PC1-3(searched:2018-11-08)	seqcov_AM-P1-3(searched:2018-11-08)
Isc_5B	no description	1	0_1_	0	11	0	0.00259478	0	1.19786	0	30	0	0.342
P43652	Afamin OS=Homo sapiens GN=AFM PE=1 SV=1	2	1_1_	4	5	0.000410832	0.000445891	0.193988	0.2218	8	8	0.077	0.087
P02765	Alpha-2-HS-glycoprotein OS=Homo sapiens GN=AHSG PE=1 SV=1	2	1_1_	5	10	0.00184399	0.00454852	0.386756	1.17771	22	50	0.142	0.338
P01023	Alpha-2-macroglobulin OS=Homo sapiens GN=A2M PE=1 SV=3	2	1_1_	54	58	0.0037147	0.00486975	1.77332	2.11172	178	215	0.443	0.493
G1FM85	Anti-Influenza A hemagglutinin heavy chain variable region (Fragment) OS=Homo sapiens PE=2 SV=1	2	1_1_	2	3	0.00190766	0.00207046	0.482518	0.678804	8	8	0.171	0.225
G1FM92	Anti-Influenza A hemagglutinin heavy chain variable region (Fragment) OS=Homo sapiens PE=2 SV=1	2	1_1_	2	3	0.00190766	0.00207046	0.482518	0.678804	8	8	0.171	0.225
G1FM93	Anti-Influenza A hemagglutinin heavy chain variable region (Fragment) OS=Homo sapiens PE=2 SV=1	2	1_1_	2	3	0.00190766	0.00207046	0.482518	0.678804	8	8	0.171	0.225
P01008	Antithrombin-III OS=Homo sapiens GN=SERPINC1 PE=1 SV=1	2	1_1_	20	23	0.00371254	0.00410131	1.50611	1.5527	56	57	0.399	0.407
P02647	Apolipoprotein A-I OS=Homo sapiens GN=APOA1 PE=1 SV=1	2	1_1_	24	27	0.00829512	0.0123791	4.236	4.01187	72	99	0.719	0.7
P68292	Apolipoprotein A-I OS=Macaca fascicularis GN=APOA1 PE=1 SV=1	2	1_1_	14	15	0.00529966	0.00675225	2.01301	1.79254	46	54	0.479	0.446
P0DM91	Apolipoprotein A-I OS=Pan paniscus GN=APOA1 PE=1 SV=1	2	1_1_	21	24	0.00737344	0.0117539	3.51856	3.33511	64	94	0.655	0.637
P02652	Apolipoprotein A-II OS=Homo sapiens GN=APOA2 PE=1 SV=1	2	1_1_	10	15	0.00769027	0.014356	3.36516	3.89779	25	43	0.64	0.69
P0DM95	Apolipoprotein A-II OS=Pan paniscus GN=APOA2 PE=1 SV=1	2	1_1_	4	7	0.00399894	0.00901425	0.62181	0.659587	13	27	0.21	0.22
Q8MIQ5	Apolipoprotein A-II OS=Pan troglodytes GN=APOA2 PE=1 SV=1	2	1_1_	4	7	0.00399894	0.00901425	0.62181	0.659587	13	27	0.21	0.22
P05090	Apolipoprotein D OS=Homo sapiens GN=APOD PE=1 SV=1	2	1_1_	4	5	0.00130206	0.00264969	0.840772	0.840772	8	15	0.265	0.265
P02749	Beta-2-glycoprotein 1 OS=Homo sapiens GN=APOH PE=1 SV=3	2	1_1_	15	16	0.00588473	0.00851588	1.49459	2.0479	66	88	0.397	0.484
P04003	C4b-binding protein alpha chain OS=Homo sapiens GN=C4BPA PE=1 SV=2	2	1_1_	5	8	0.000669839	0.00123031	0.315225	0.599558	13	22	0.119	0.204
P00450	Ceruloplasmin OS=Homo sapiens GN=CP PE=1 SV=1	2	1_1_	35	34	0.00311943	0.00457688	1.38232	1.02302	108	146	0.377	0.306
P10909	Clusterin OS=Homo sapiens GN=CLU PE=1 SV=1	2	1_1_	2	4	0.000274041	0.000520496	0.124605	0.279381	4	7	0.051	0.107
P01024	Complement C3 OS=Homo sapiens GN=C3 PE=1 SV=2	2	1_1_	55	67	0.00257113	0.00375418	1.34423	1.47742	139	187	0.37	0.394
P02671	Fibrinogen alpha chain OS=Homo sapiens GN=FGA PE=1 SV=2	2	1_1_	28	33	0.00358761	0.00616834	1.66073	1.34423	101	160	0.425	0.37
P02675	Fibrinogen beta chain OS=Homo sapiens GN=FGB PE=1 SV=2	2	1_1_	31	33	0.00971073	0.0114914	2.68129	2.68129	155	169	0.566	0.566
P02679	Fibrinogen gamma chain OS=Homo sapiens GN=FGG PE=1 SV=3	2	1_1_	21	24	0.00672262	0.0071489	1.64241	1.46037	99	97	0.422	0.391
P07589	Fibronectin OS=Bos taurus GN=FN1 PE=1 SV=4	2	1_1_	8	11	0.000211032	0.000309879	0.0864257	0.127197	17	23	0.036	0.052
P02751	Fibronectin OS=Homo sapiens GN=FN1 PE=1 SV=4	2	1_1_	19	23	0.000541477	0.000629663	0.294196	0.327394	42	45	0.112	0.123
P19823	Inter-alpha-trypsin inhibitor heavy chain H2 OS=Homo sapiens GN=ITIH2 PE=1 SV=2	2	1_1_	5	6	0.000487755	0.000494086	0.227439	0.273503	15	14	0.089	0.105
P01042	Kininogen-1 OS=Homo sapiens GN=KNG1 PE=1 SV=2	2	1_1_	4	7	0.000477656	0.000673944	0.137627	0.330454	10	13	0.056	0.124
P00747	Plasminogen OS=Homo sapiens GN=PLG PE=1 SV=2	2	1_1_	25	31	0.00326599	0.00395687	1.38232	1.31739	86	96	0.377	0.365
G1PGD5	Plasminogen OS=Myotis lucifugus GN=LPA PE=3 SV=1	2	1_1_	3	3	0.000263882	0.000327315	0.0864257	0.0864257	7	8	0.036	0.036
H2QU06	Plasminogen OS=Pan troglodytes GN=PLG PE=3 SV=1	2	1_1_	19	25	0.0024305	0.00321496	1.01837	1.14783	64	78	0.305	0.332
P00734	Prothrombin OS=Homo sapiens GN=F2 PE=1 SV=2	2	1_1_	4	5	0.000593461	0.000858807	0.324342	0.321296	12	16	0.122	0.121
P02787	Serotransferrin OS=Homo sapiens GN=TF PE=1 SV=3	2	1_1_	79	91	0.0371072	0.0375474	4.87489	4.70164	842	785	0.769	0.756
G1P9V0	Uncharacterized protein OS=Myotis lucifugus GN=FGB PE=4 SV=1	2	1_1_	5	5	0.00115114	0.00256816	0.258925	0.258925	18	37	0.1	0.1
G1P505	Uncharacterized protein OS=Myotis lucifugus GN=FGG PE=4 SV=1	2	1_1_	2	4	0.000271023	0.00161783	0.14025	0.183042	4	22	0.057	0.073
H2QQB5	Uncharacterized protein OS=Pan troglodytes GN=FGA PE=4 SV=1	2	1_1_	15	17	0.00156292	0.00246734	0.563148	0.599558	44	64	0.194	0.204
H2RDH7	Uncharacterized protein OS=Pan troglodytes GN=FGG PE=4 SV=1	2	1_1_	15	18	0.00407844	0.00562687	1.03236	0.887991	59	75	0.308	0.276
H2R1A9	Uncharacterized protein OS=Pan troglodytes GN=FN1 PE=4 SV=1	2	1_1_	18	22	0.000496747	0.000579573	0.261828	0.303167	40	43	0.101	0.115
Q3TGR2	Fibrinogen beta chain OS=Mus musculus GN=Fgb PE=1 SV=1	2	1_1_	8	8	0.00191857	0.00305403	0.479108	0.479108	30	44	0.17	0.17
G1T0W8	Fibrinogen beta chain OS=Oryctolagus cuniculus GN=FGB PE=4 SV=2	2	1_1_	6	6	0.00157265	0.00232133	0.309182	0.309182	25	34	0.117	0.117
P35747	Serum albumin OS=Equus caballus GN=ALB PE=1 SV=1	2	1_1_	6	7	0.00364876	0.00803027	0.180321	0.180321	72	146	0.072	0.072
P49064	Serum albumin OS=Felis catus GN=ALB PE=1 SV=1	2	1_1_	13	16	0.0149758	0.0221293	0.370882	0.389953	296	403	0.137	0.143
P01009	Alpha-1-antitrypsin OS=Homo sapiens GN=SERPINA1 PE=1 SV=3	2	1_1_	34	36	0.0180298	0.0163736	2.23594	2.68978	245	205	0.51	0.567
P02763	Alpha-1-acid glycoprotein 1 OS=Homo sapiens GN=ORM1 PE=1 SV=1	2	1_1_	12	10	0.00902937	0.00697621	1.83792	1.47172	59	42	0.453	0.393
P19652	Alpha-1-acid glycoprotein 2 OS=Homo sapiens GN=ORM2 PE=1 SV=2	2	1_1_	11	10	0.00459121	0.0043186	1.41546	1.03236	30	26	0.383	0.308
P01011	Alpha-1-antichymotrypsin OS=Homo sapiens GN=SERPINA3 PE=1 SV=2	2	1_1_	11	9	0.00312701	0.00244674	0.892344	0.570363	43	31	0.277	0.196
P04217	Alpha-1B-glycoprotein OS=Homo sapiens GN=A1BG PE=1 SV=4	2	1_1_	14	12	0.00298289	0.00269787	1.60615	1.35505	48	40	0.416	0.372
P08697	Alpha-2-antiplasmin OS=Homo sapiens GN=SERPINF2 PE=1 SV=3	2	1_1_	3	3	0.000313249	0.000339981	0.1508	0.188502	5	5	0.061	0.075
P01019	Angiotensinogen OS=Homo sapiens GN=AGT PE=1 SV=1	2	1_1_	6	3	0.000697674	0.000413024	0.819701	0.393157	11	6	0.26	0.144
P08519	Apolipoprotein(a) OS=Homo sapiens GN=LPA PE=1 SV=1	2	1_1_	2	2	2.02909e-05	4.4045e-05	0.415794	0.415794	3	6	0.151	0.151
P0C0L4	Complement C4-A OS=Homo sapiens GN=C4A PE=1 SV=2	2	1_1_	13	11	0.00049387	0.000497729	0.3122	0.258925	28	26	0.118	0.1
P0C0L5	Complement C4-B OS=Homo sapiens GN=C4B PE=1 SV=2	2	1_1_	13	11	0.00049387	0.000497729	0.3122	0.258925	28	26	0.118	0.1
P00751	Complement factor B OS=Homo sapiens GN=CFB PE=1 SV=2	2	1_1_	21	22	0.00293921	0.00279674	1.08449	1.23357	73	64	0.319	0.349
P08603	Complement factor H OS=Homo sapiens GN=CFH PE=1 SV=4	2	1_1_	33	26	0.00249887	0.00222393	1.16272	0.75388	100	82	0.335	0.244
Q03591	Complement factor H-related protein 1 OS=Homo sapiens GN=CFHR1 PE=1 SV=2	2	1_1_	3	3	0.000652508	0.00060702	0.3122	0.3122	7	6	0.118	0.118
P05156	Complement factor I OS=Homo sapiens GN=CFI PE=1 SV=2	2	1_1_	3	3	0.000316581	0.000572661	0.148154	0.148154	6	10	0.06	0.06
G1T0X2	Fibrinogen alpha chain OS=Oryctolagus cuniculus GN=FGA PE=4 SV=1	2	1_1_	3	3	0.000379298	0.000576333	0.0764652	0.0764652	10	14	0.032	0.032
G1U9R6	Fibronectin (Fragment) OS=Oryctolagus cuniculus GN=FN1 PE=4 SV=1	2	1_1_	13	12	0.000367561	0.000371416	0.207814	0.1508	29	27	0.082	0.061
A0A087WR50	Fibronectin OS=Mus musculus GN=Fn1 PE=1 SV=1	2	1_1_	9	9	0.000283631	0.000237873	0.116863	0.106624	22	17	0.048	0.044
A0A087WSN6	Fibronectin OS=Mus musculus GN=Fn1 PE=1 SV=1	2	1_1_	9	9	0.000294749	0.000247197	0.122018	0.109175	22	17	0.05	0.045
P11276	Fibronectin OS=Mus musculus GN=Fn1 PE=1 SV=4	2	1_1_	9	9	0.000273211	0.000229134	0.111732	0.101539	22	17	0.046	0.042
P00738	Haptoglobin OS=Homo sapiens GN=HP PE=1 SV=1	2	1_1_	44	40	0.0374285	0.0314948	3.31519	3.31519	494	383	0.635	0.635
P00739	Haptoglobin-related protein OS=Homo sapiens GN=HPR PE=2 SV=2	2	1_1_	21	21	0.0148502	0.0191874	0.901078	0.923092	168	200	0.279	0.284
P02790	Hemopexin OS=Homo sapiens GN=HPX PE=1 SV=2	2	1_1_	22	22	0.00612558	0.00556435	2.58096	2.04088	92	77	0.554	0.483
P04196	Histidine-rich glycoprotein OS=Homo sapiens GN=HRG PE=1 SV=1	2	1_1_	11	9	0.00164059	0.00235293	0.857804	0.599558	28	37	0.269	0.204
P01876	Ig alpha-1 chain C region OS=Homo sapiens GN=IGHA1 PE=1 SV=2	2	1_1_	19	16	0.00740706	0.00690421	3.60257	3.00867	85	73	0.663	0.603
P01877	Ig alpha-2 chain C region OS=Homo sapiens GN=IGHA2 PE=1 SV=3	2	1_1_	18	12	0.00588079	0.00618625	3.28549	1.39332	65	63	0.632	0.379
P01857	Ig gamma-1 chain C region OS=Homo sapiens GN=IGHG1 PE=1 SV=1	2	1_1_	24	28	0.0451162	0.0384446	2.92645	3.12098	484	380	0.594	0.615
P01859	Ig gamma-2 chain C region OS=Homo sapiens GN=IGHG2 PE=1 SV=2	2	1_1_	21	21	0.0246277	0.025398	3.01791	3.01791	261	248	0.604	0.604
P01860	Ig gamma-3 chain C region OS=Homo sapiens GN=IGHG3 PE=1 SV=2	2	1_1_	15	17	0.0178692	0.0209881	1.82488	1.54683	219	237	0.451	0.406
P01861	Ig gamma-4 chain C region OS=Homo sapiens GN=IGHG4 PE=1 SV=1	2	1_1_	15	16	0.0112885	0.0123539	3.94311	3.47713	120	121	0.694	0.651
P01764	Ig heavy chain V-III region 23 OS=Homo sapiens GN=IGHV3-23 PE=1 SV=2	2	1_1_	2	2	0.00210332	0.00171211	0.541701	0.541701	8	6	0.188	0.188
P01766	Ig heavy chain V-III region BRO OS=Homo sapiens PE=1 SV=1	2	1_1_	3	3	0.00692124	0.0047297	0.778279	0.778279	27	17	0.25	0.25
P01777	Ig heavy chain V-III region TEI OS=Homo sapiens PE=1 SV=1	2	1_1_	2	2	0.00646241	0.00420833	0.44544	0.44544	25	15	0.16	0.16
P01765	Ig heavy chain V-III region TIL OS=Homo sapiens PE=1 SV=1	2	1_1_	2	2	0.00267488	0.00174188	0.823896	0.823896	10	6	0.261	0.261
P01779	Ig heavy chain V-III region TUR OS=Homo sapiens PE=1 SV=1	2	1_1_	2	2	0.00212145	0.00115125	0.849269	0.849269	8	4	0.267	0.267
P01834	Ig kappa chain C region OS=Homo sapiens GN=IGKC PE=1 SV=1	2	1_1_	13	13	0.051075	0.0529139	6.70903	6.70903	176	168	0.887	0.887
P01596	Ig kappa chain V-I region CAR OS=Homo sapiens PE=1 SV=1	2	1_1_	2	2	0.0043123	0.00374424	0.472312	0.472312	15	12	0.168	0.168
P01598	Ig kappa chain V-I region EU OS=Homo sapiens PE=1 SV=1	2	1_1_	2	2	0.00427237	0.00370957	0.468926	0.468926	15	12	0.167	0.167
P01614	Ig kappa chain V-II region Cum OS=Homo sapiens PE=1 SV=1	2	1_1_	2	2	0.00267488	0.00290314	0.377209	0.377209	10	10	0.139	0.139
P06309	Ig kappa chain V-II region GM607 (Fragment) OS=Homo sapiens PE=4 SV=1	2	1_1_	2	2	0.00262915	0.00285352	0.370882	0.370882	10	10	0.137	0.137
P06310	Ig kappa chain V-II region RPMI 6410 OS=Homo sapiens PE=4 SV=1	2	1_1_	2	2	0.00231286	0.00251023	0.318257	0.318257	10	10	0.12	0.12
P01617	Ig kappa chain V-II region TEW OS=Homo sapiens PE=1 SV=1	2	1_1_	4	4	0.00353888	0.00384088	1.25944	1.25944	13	13	0.354	0.354
P04206	Ig kappa chain V-III region GOL OS=Homo sapiens PE=1 SV=1	2	1_1_	3	3	0.0073375	0.00245036	1.05116	1.05116	26	8	0.312	0.312
P18135	Ig kappa chain V-III region HAH OS=Homo sapiens PE=2 SV=1	2	1_1_	2	2	0.0028615	0.00258807	0.563148	0.563148	12	10	0.194	0.194
P18136	Ig kappa chain V-III region HIC OS=Homo sapiens PE=1 SV=2	2	1_1_	2	2	0.0028615	0.00258807	0.563148	0.563148	12	10	0.194	0.194
P01620	Ig kappa chain V-III region SIE OS=Homo sapiens PE=1 SV=1	2	1_1_	4	4	0.00846635	0.00428813	1.47742	1.47742	30	14	0.394	0.394
P01622	Ig kappa chain V-III region Ti OS=Homo sapiens PE=1 SV=1	2	1_1_	3	3	0.0073375	0.00245036	1.05116	1.05116	26	8	0.312	0.312
P01623	Ig kappa chain V-III region WOL OS=Homo sapiens PE=1 SV=1	2	1_1_	4	4	0.00846635	0.00428813	1.47742	1.47742	30	14	0.394	0.394
P06312	Ig kappa chain V-IV region (Fragment) OS=Homo sapiens GN=IGKV4-1 PE=4 SV=1	2	1_1_	3	3	0.00330491	0.00386286	0.577611	0.986095	13	14	0.198	0.298
P06314	Ig kappa chain V-IV region B17 OS=Homo sapiens PE=2 SV=1	2	1_1_	3	2	0.00298428	0.0029898	0.51008	0.51008	13	12	0.179	0.179
P06313	Ig kappa chain V-IV region JI OS=Homo sapiens PE=4 SV=1	2	1_1_	3	3	0.00300672	0.00351433	0.513561	0.86638	13	14	0.18	0.271
P01625	Ig kappa chain V-IV region Len OS=Homo sapiens PE=1 SV=2	2	1_1_	4	3	0.00404751	0.00410005	1.33346	1.33346	15	14	0.368	0.368
P80748	Ig lambda chain V-III region LOI OS=Homo sapiens PE=1 SV=1	2	1_1_	2	2	0.00249414	0.00360931	0.678804	1.02302	9	12	0.225	0.306
P01714	Ig lambda chain V-III region SH OS=Homo sapiens PE=1 SV=1	2	1_1_	3	2	0.00256342	0.00123652	1.20293	0.499685	9	4	0.343	0.176
P0CG04	Ig lambda-1 chain C regions OS=Homo sapiens GN=IGLC1 PE=1 SV=1	2	1_1_	10	9	0.0298905	0.0201577	5.62216	4.55904	103	64	0.821	0.745
P0CG05	Ig lambda-2 chain C regions OS=Homo sapiens GN=IGLC2 PE=1 SV=1	2	1_1_	11	9	0.0354043	0.0217325	6.37904	4.55904	122	69	0.868	0.745
P0CG06	Ig lambda-3 chain C regions OS=Homo sapiens GN=IGLC3 PE=1 SV=1	2	1_1_	11	9	0.0354043	0.0217325	6.37904	4.55904	122	69	0.868	0.745
P0CF74	Ig lambda-6 chain C region OS=Homo sapiens GN=IGLC6 PE=4 SV=1	2	1_1_	6	6	0.0290199	0.0166931	1.89734	1.89734	100	53	0.462	0.462
A0M8Q6	Ig lambda-7 chain C region OS=Homo sapiens GN=IGLC7 PE=4 SV=2	2	1_1_	5	5	0.0217649	0.00976387	1.89734	1.89734	75	31	0.462	0.462
A0A087WYJ9	Ig mu chain C region OS=Homo sapiens GN=IGHM PE=1 SV=1	2	1_1_	17	16	0.00369749	0.00434744	0.914256	0.75388	72	78	0.282	0.244
P01871	Ig mu chain C region OS=Homo sapiens GN=IGHM PE=1 SV=3	2	1_1_	17	16	0.00489999	0.00576132	1.36592	1.10378	72	78	0.374	0.323
S6C4R2	IgG H chain OS=Homo sapiens PE=1 SV=1	2	1_1_	3	3	0.00413876	0.00485616	0.364583	0.364583	37	40	0.135	0.135
B9A064	Immunoglobulin lambda-like polypeptide 5 OS=Homo sapiens GN=IGLL5 PE=2 SV=2	2	1_1_	11	10	0.0158118	0.0110767	1.77971	1.5527	110	71	0.444	0.407
Q59FS1	Inter-alpha (Globulin) inhibitor H4 (Plasma Kallikrein-sensitive glycoprotein) variant (Fragment) OS=Homo sapiens PE=4 SV=1	2	1_1_	2	2	0.000132022	0.000238813	0.0715193	0.0616956	3	5	0.03	0.026
A2NJV5	Kappa light chain variable region (Fragment) OS=Homo sapiens GN=IGKV A18 PE=4 SV=1	2	1_1_	2	2	0.00254224	0.00275918	0.355189	0.355189	10	10	0.132	0.132
Q32P04	Keratin 5 OS=Mus musculus GN=Krt5 PE=1 SV=2	2	1_1_	3	3	0.000424291	0.000402936	0.081434	0.114295	8	7	0.034	0.047
P04264	Keratin, type II cytoskeletal 1 OS=Homo sapiens GN=KRT1 PE=1 SV=6	2	1_1_	15	15	0.00200616	0.00207367	0.874995	0.931968	42	40	0.273	0.286
P04104	Keratin, type II cytoskeletal 1 OS=Mus musculus GN=Krt1 PE=1 SV=4	2	1_1_	2	4	0.000386324	0.000576527	0.0864257	0.119438	8	11	0.036	0.049
A5A6M6	Keratin, type II cytoskeletal 1 OS=Pan troglodytes GN=KRT1 PE=2 SV=1	2	1_1_	15	15	0.0020282	0.00209646	0.887991	0.94536	42	40	0.276	0.289
P13647	Keratin, type II cytoskeletal 5 OS=Homo sapiens GN=KRT5 PE=1 SV=3	2	1_1_	2	2	0.000312824	0.000282933	0.0399202	0.0690548	6	5	0.017	0.029
P05787	Keratin, type II cytoskeletal 8 OS=Homo sapiens GN=KRT8 PE=1 SV=7	2	1_1_	2	2	0.000382125	0.000345612	0.0495424	0.0839269	6	5	0.021	0.035
E9PGN7	Plasma protease C1 inhibitor OS=Homo sapiens GN=SERPING1 PE=1 SV=1	2	1_1_	5	3	0.000623153	0.000491877	0.25603	0.230269	11	8	0.099	0.09
H9KV48	Plasma protease C1 inhibitor OS=Homo sapiens GN=SERPING1 PE=1 SV=1	2	1_1_	5	3	0.000730825	0.000576866	0.309182	0.276439	11	8	0.117	0.106
P05155	Plasma protease C1 inhibitor OS=Homo sapiens GN=SERPING1 PE=1 SV=2	2	1_1_	5	3	0.000676744	0.000534178	0.282331	0.253141	11	8	0.108	0.098
P20742	Pregnancy zone protein OS=Homo sapiens GN=PZP PE=1 SV=4	2	1_1_	3	3	0.000145295	0.000157694	0.0519619	0.0519619	7	7	0.022	0.022
P02760	Protein AMBP OS=Homo sapiens GN=AMBP PE=1 SV=1	2	1_1_	4	4	0.000699115	0.00094847	0.396368	0.367729	8	10	0.145	0.136
Q5VY30	Retinol binding protein 4, plasma, isoform CRA_b OS=Homo sapiens GN=RBP4 PE=1 SV=2	2	1_1_	2	2	0.000772891	0.00100662	0.276439	0.276439	5	6	0.106	0.106
P02753	Retinol-binding protein 4 OS=Homo sapiens GN=RBP4 PE=1 SV=3	2	1_1_	2	2	0.000765201	0.000996601	0.270574	0.270574	5	6	0.104	0.104
Q921I1	Serotransferrin OS=Mus musculus GN=Tf PE=1 SV=1	2	1_1_	5	5	0.00247148	0.00182019	0.081434	0.127197	56	38	0.034	0.052
G1STF7	Serotransferrin OS=Oryctolagus cuniculus GN=TF PE=3 SV=1	2	1_1_	9	9	0.00309824	0.0023058	0.291219	0.342765	70	48	0.111	0.128
A5A6I6	Serotransferrin OS=Pan troglodytes GN=TF PE=2 SV=1	2	1_1_	74	82	0.0337138	0.0330513	4.10505	3.9545	765	691	0.708	0.695
P02769	Serum albumin OS=Bos taurus GN=ALB PE=1 SV=4	2	1_1_	11	13	0.0102875	0.0140805	0.34586	0.472312	203	256	0.129	0.168
P49822	Serum albumin OS=Canis lupus familiaris GN=ALB PE=1 SV=3	2	1_1_	6	4	0.00156841	0.00203172	0.235947	0.124605	31	37	0.092	0.051
P02768	Serum albumin OS=Homo sapiens GN=ALB PE=1 SV=2	2	1_1_	101	110	0.147087	0.163477	5.13762	5.72977	2912	2982	0.788	0.828
P02770	Serum albumin OS=Rattus norvegicus GN=Alb PE=1 SV=2	2	1_1_	4	4	0.0016696	0.00148261	0.172195	0.153453	33	27	0.069	0.062
P02766	Transthyretin OS=Homo sapiens GN=TTR PE=1 SV=1	2	1_1_	10	12	0.00837036	0.00794908	3.42588	3.4978	40	35	0.646	0.653
A2KUC3	UGa8H (Fragment) OS=Homo sapiens GN=IGHV PE=4 SV=1	2	1_1_	3	3	0.00355913	0.00220735	1.18273	1.18273	14	8	0.339	0.339
H2R272	Uncharacterized protein (Fragment) OS=Pan troglodytes GN=IGLC7 PE=4 SV=1	2	1_1_	6	6	0.0290199	0.0166931	1.89734	1.89734	100	53	0.462	0.462
H0VHU1	Uncharacterized protein OS=Cavia porcellus GN=DLG1 PE=4 SV=1	2	1_1_	2	2	0.000101522	7.34568e-05	0.111732	0.111732	3	2	0.046	0.046
H0VD80	Uncharacterized protein OS=Cavia porcellus GN=FGB PE=4 SV=1	2	1_1_	10	10	0.00285412	0.00413024	0.548817	0.548817	45	60	0.19	0.19
H0VBM5	Uncharacterized protein OS=Cavia porcellus GN=FGG PE=4 SV=1	2	1_1_	7	8	0.00112626	0.00252115	0.342765	0.247383	16	33	0.128	0.096
H0VMA2	Uncharacterized protein OS=Cavia porcellus GN=FN1 PE=4 SV=1	2	1_1_	9	9	0.000223446	0.000242514	0.106624	0.111732	18	18	0.044	0.046
H0UWJ0	Uncharacterized protein OS=Cavia porcellus GN=TF PE=4 SV=1	2	1_1_	5	6	0.00275981	0.00255781	0.0739894	0.0739894	89	76	0.031	0.031
E7FE78	Uncharacterized protein OS=Danio rerio GN=cnga1 PE=4 SV=2	2	1_1_	2	2	0.000144418	0.00020899	0.0399202	0.0399202	3	4	0.017	0.017
Q7Z3Y4	Uncharacterized protein OS=Homo sapiens PE=1 SV=1	2	1_1_	15	15	0.0235922	0.0243323	1.5293	1.5293	181	172	0.403	0.403
G1NWI0	Uncharacterized protein OS=Myotis lucifugus GN=FN1 PE=4 SV=1	2	1_1_	7	8	0.000186506	0.000229412	0.081434	0.0939563	15	17	0.034	0.039
G1P830	Uncharacterized protein OS=Myotis lucifugus GN=KRT5 PE=3 SV=1	2	1_1_	2	2	0.000303563	0.000274557	0.0375284	0.0665962	6	5	0.016	0.028
G1TKX3	Uncharacterized protein OS=Oryctolagus cuniculus GN=FGG PE=4 SV=1	2	1_1_	8	9	0.00133744	0.00145157	0.386756	0.288249	19	19	0.142	0.11
G1TDN6	Uncharacterized protein OS=Oryctolagus cuniculus GN=KRT5 PE=3 SV=1	2	1_1_	3	3	0.000418518	0.000397454	0.081434	0.111732	8	7	0.034	0.046
G1U9Q9	Uncharacterized protein OS=Oryctolagus cuniculus PE=3 SV=1	2	1_1_	2	2	0.000111858	0.000161872	0.0519619	0.0519619	3	4	0.022	0.022
H2QXR0	Uncharacterized protein OS=Pan troglodytes GN=AMBP PE=4 SV=1	2	1_1_	3	3	0.00053653	0.000582316	0.273503	0.247383	6	6	0.105	0.096
H2QV12	Uncharacterized protein OS=Pan troglodytes GN=AZGP1 PE=3 SV=1	2	1_1_	8	8	0.00227095	0.00212865	0.972423	0.870682	22	19	0.295	0.272
H2QQB4	Uncharacterized protein OS=Pan troglodytes GN=FGB PE=4 SV=1	2	1_1_	24	23	0.0081121	0.00774783	1.82488	1.82488	125	110	0.451	0.451
H2RGH5	Uncharacterized protein OS=Pan troglodytes PE=4 SV=1	2	1_1_	12	10	0.0163105	0.011491	1.91743	1.54097	114	74	0.465	0.405
Q5NV90	V2-17 protein (Fragment) OS=Homo sapiens GN=V2-17 PE=1 SV=1	2	1_1_	2	2	0.00190275	0.00413024	1.03704	1.03704	6	12	0.309	0.309
P02774	Vitamin D-binding protein OS=Homo sapiens GN=GC PE=1 SV=1	2	1_1_	33	25	0.00623009	0.00655044	4.06991	2.41979	96	93	0.705	0.534
P04004	Vitronectin OS=Homo sapiens GN=VTN PE=1 SV=1	2	1_1_	5	5	0.000772245	0.000977836	0.258925	0.355189	12	14	0.1	0.132
P25311	Zinc-alpha-2-glycoprotein OS=Homo sapiens GN=AZGP1 PE=1 SV=2	2	1_1_	8	8	0.00227095	0.00212865	0.972423	0.870682	22	19	0.295	0.272
F1QY34	Uncharacterized protein OS=Danio rerio GN=lrp1ab PE=1 SV=1	1	1_0_	2	0	2.02865e-05	0	0.0162487	0	3	0	0.007	0
H2RG52	Uncharacterized protein OS=Pan troglodytes PE=4 SV=1	1	1_0_	2	0	0.000738266	0	0.393157	0	3	0	0.144	0
I6VET2	Envelope glycoprotein gp160 OS=Human immunodeficiency virus 2 GN=env PE=4 SV=1	1	1_0_	2	0	0.000107808	0	0.0592537	0	3	0	0.025	0
O75882	Attractin OS=Homo sapiens GN=ATRN PE=1 SV=2	1	1_0_	2	0	6.45789e-05	0	0.0399202	0	3	0	0.017	0
P01591	Immunoglobulin J chain OS=Homo sapiens GN=JCHAIN PE=1 SV=4	1	1_0_	3	0	0.00154773	0	0.710015	0	8	0	0.233	0
P01605	Ig kappa chain V-I region Lay OS=Homo sapiens PE=1 SV=1	1	1_0_	2	0	0.00142412	0	0.778279	0	5	0	0.25	0
P01781	Ig heavy chain V-III region GAL OS=Homo sapiens PE=1 SV=1	1	1_0_	2	0	0.00159109	0	0.485936	0	6	0	0.172	0
P02743	Serum amyloid P-component OS=Homo sapiens GN=APCS PE=1 SV=2	1	1_0_	3	0	0.000827652	0	0.479108	0	6	0	0.17	0
P04207	Ig kappa chain V-III region CLL OS=Homo sapiens PE=4 SV=2	1	1_0_	2	0	0.00119229	0	0.563148	0	5	0	0.194	0
P04208	Ig lambda chain V-I region WAH OS=Homo sapiens PE=1 SV=1	1	1_0_	2	0	0.00169327	0	0.659587	0	6	0	0.22	0
P04434	Ig kappa chain V-III region VH (Fragment) OS=Homo sapiens PE=4 SV=1	1	1_0_	2	0	0.00212145	0	0.710015	0	8	0	0.233	0
P06889	Ig lambda chain V-IV region MOL OS=Homo sapiens PE=1 SV=1	1	1_0_	2	0	0.0011608	0	0.721869	0	4	0	0.236	0
Q8DYL4	Glutamine ABC transporter, glutamine-binding protein/permease protein OS=Streptococcus agalactiae serotype V (strain ATCC BAA-611 / 2603 V/R) GN=glnP PE=4 SV=1	1	1_0_	2	0	0.000211562	0	0.0327615	0	5	0	0.014	0
Q9WU60	Attractin OS=Mus musculus GN=Atrn PE=1 SV=3	1	1_0_	2	0	6.46241e-05	0	0.0423174	0	3	0	0.018	0
P12763	Alpha-2-HS-glycoprotein OS=Bos taurus GN=AHSG PE=1 SV=2	1	0_1_	0	2	0	0.00037199	0	0.137627	0	4	0	0.056
P06727	Apolipoprotein A-IV OS=Homo sapiens GN=APOA4 PE=1 SV=3	1	0_1_	0	5	0	0.000843084	0	0.361445	0	10	0	0.134
A8MUN2	Apolipoprotein B-100 OS=Homo sapiens GN=APOB PE=1 SV=2	1	0_1_	0	2	0	0.000120964	0	0.0939563	0	3	0	0.039
P04114	Apolipoprotein B-100 OS=Homo sapiens GN=APOB PE=1 SV=2	1	0_1_	0	7	0	8.78005e-05	0	0.0592537	0	12	0	0.025
B2R693	cDNA, FLJ92848, highly similar to Homo sapiens glutamate receptor, metabotropic 7 (GRM7), mRNA OS=Homo sapiens PE=2 SV=1	1	0_1_	0	2	0	0.000109463	0	0.0256519	0	3	0	0.011
P00748	Coagulation factor XII OS=Homo sapiens GN=F12 PE=1 SV=3	1	0_1_	0	2	0	0.000162859	0	0.153453	0	3	0	0.062
P13671	Complement component C6 OS=Homo sapiens GN=C6 PE=1 SV=3	1	0_1_	0	4	0	0.000357453	0	0.196741	0	10	0	0.078
Q1HSX6	Envelope glycoprotein gp160 OS=Human immunodeficiency virus 1 GN=env PE=4 SV=1	1	0_1_	0	2	0	7.7552e-05	0	0.0616956	0	2	0	0.026
Q1HSX8	Envelope glycoprotein gp160 OS=Human immunodeficiency virus 1 GN=env PE=4 SV=1	1	0_1_	0	2	0	7.86481e-05	0	0.0616956	0	2	0	0.026
Q1HSY5	Envelope glycoprotein gp160 OS=Human immunodeficiency virus 1 GN=env PE=4 SV=1	1	0_1_	0	2	0	7.79139e-05	0	0.0616956	0	2	0	0.026
Q1HSY6	Envelope glycoprotein gp160 OS=Human immunodeficiency virus 1 GN=env PE=4 SV=1	1	0_1_	0	2	0	7.79139e-05	0	0.0616956	0	2	0	0.026
Q1HSY8	Envelope glycoprotein gp160 OS=Human immunodeficiency virus 1 GN=env PE=4 SV=1	1	0_1_	0	2	0	7.79139e-05	0	0.0616956	0	2	0	0.026
Q1HSY9	Envelope glycoprotein gp160 OS=Human immunodeficiency virus 1 GN=env PE=4 SV=1	1	0_1_	0	2	0	7.86481e-05	0	0.0616956	0	2	0	0.026
Q1HSZ2	Envelope glycoprotein gp160 OS=Human immunodeficiency virus 1 GN=env PE=4 SV=1	1	0_1_	0	2	0	7.79139e-05	0	0.0616956	0	2	0	0.026
Q1HSZ3	Envelope glycoprotein gp160 OS=Human immunodeficiency virus 1 GN=env PE=4 SV=1	1	0_1_	0	2	0	7.79139e-05	0	0.0616956	0	2	0	0.026
Q1HSZ4	Envelope glycoprotein gp160 OS=Human immunodeficiency virus 1 GN=env PE=4 SV=1	1	0_1_	0	2	0	7.79139e-05	0	0.0616956	0	2	0	0.026
Q58HT7	Genome polyprotein OS=Dengue virus type 4 (strain Philippines/H241/1956) PE=1 SV=1	1	0_1_	0	2	0	1.97143e-05	0	0.023293	0	2	0	0.01
Q2YHF0	Genome polyprotein OS=Dengue virus type 4 (strain Thailand/0348/1991) PE=1 SV=1	1	0_1_	0	2	0	1.97143e-05	0	0.023293	0	2	0	0.01
C7G3N1	Glutamate receptor, metabotropic 7 OS=Pan troglodytes GN=GRM7 PE=4 SV=1	1	0_1_	0	2	0	0.000109463	0	0.0256519	0	3	0	0.011
B7ZKK0	GRM7 protein OS=Homo sapiens GN=GRM7 PE=2 SV=1	1	0_1_	0	2	0	0.000121551	0	0.0280163	0	3	0	0.012
B9EGG9	GRM7 protein OS=Homo sapiens GN=GRM7 PE=2 SV=1	1	0_1_	0	2	0	0.000108632	0	0.0256519	0	3	0	0.011
P68871	Hemoglobin subunit beta OS=Homo sapiens GN=HBB PE=1 SV=2	1	0_1_	0	2	0	0.0013627	0	0.479108	0	6	0	0.17
P01597	Ig kappa chain V-I region DEE OS=Homo sapiens PE=1 SV=1	1	0_1_	0	2	0	0.00154565	0	0.857804	0	5	0	0.269
B2RMS9	Inter-alpha (Globulin) inhibitor H4 (Plasma Kallikrein-sensitive glycoprotein) OS=Homo sapiens GN=ITIH4 PE=2 SV=1	1	0_1_	0	4	0	0.000287192	0	0.0914403	0	8	0	0.038
Q14624	Inter-alpha-trypsin inhibitor heavy chain H4 OS=Homo sapiens GN=ITIH4 PE=1 SV=4	1	0_1_	0	4	0	0.000287192	0	0.0914403	0	8	0	0.038
H7C3K2	Metabotropic glutamate receptor 7 OS=Homo sapiens GN=GRM7 PE=1 SV=1	1	0_1_	0	2	0	0.000109702	0	0.0256519	0	3	0	0.011
Q14831	Metabotropic glutamate receptor 7 OS=Homo sapiens GN=GRM7 PE=1 SV=1	1	0_1_	0	2	0	0.000109463	0	0.0256519	0	3	0	0.011
A0A0A0MSC3	Metabotropic glutamate receptor 7 OS=Homo sapiens GN=GRM7 PE=1 SV=2	1	0_1_	0	2	0	0.000147944	0	0.0351422	0	3	0	0.015
Q59G95	Metabotropic glutamate receptor 7 variant (Fragment) OS=Homo sapiens PE=2 SV=1	1	0_1_	0	2	0	0.00015268	0	0.0351422	0	3	0	0.015
W0AZS2	Multidrug resistance protein MdtB OS=Escherichia albertii KF1 GN=mdtB PE=2 SV=1	1	0_1_	0	2	0	0.00016051	0	0.0447202	0	5	0	0.019
A0A024L0C5	Multidrug resistance protein MdtB OS=Escherichia coli GN=mdtB PE=2 SV=1	1	0_1_	0	2	0	0.00016051	0	0.0447202	0	5	0	0.019
A0A0A0GCP3	Multidrug resistance protein MdtB OS=Escherichia coli GN=mdtB PE=2 SV=1	1	0_1_	0	2	0	0.00016051	0	0.0447202	0	5	0	0.019
A0A0D8VJC8	Multidrug resistance protein MdtB OS=Escherichia coli GN=mdtB PE=2 SV=1	1	0_1_	0	2	0	0.00016051	0	0.0447202	0	5	0	0.019
A0A0F3SDA2	Multidrug resistance protein MdtB OS=Escherichia coli GN=mdtB PE=2 SV=1	1	0_1_	0	2	0	0.00016051	0	0.0447202	0	5	0	0.019
A0A0H0KAK7	Multidrug resistance protein MdtB OS=Escherichia coli GN=mdtB PE=2 SV=1	1	0_1_	0	2	0	0.00016051	0	0.0447202	0	5	0	0.019
A0A0H0LYJ1	Multidrug resistance protein MdtB OS=Escherichia coli GN=mdtB PE=2 SV=1	1	0_1_	0	2	0	0.00016051	0	0.0447202	0	5	0	0.019
J7R607	Multidrug resistance protein MdtB OS=Escherichia coli GN=yegN PE=2 SV=1	1	0_1_	0	2	0	0.00016051	0	0.0447202	0	5	0	0.019
A1ACT0	Multidrug resistance protein MdtB OS=Escherichia coli O1:K1 / APEC GN=mdtB PE=2 SV=1	1	0_1_	0	2	0	0.00016051	0	0.0447202	0	5	0	0.019
H0VJK2	Plasminogen OS=Cavia porcellus GN=LOC101789218 PE=3 SV=1	1	0_1_	0	2	0	0.000246696	0	0.0543869	0	6	0	0.023
P27918	Properdin OS=Homo sapiens GN=CFP PE=1 SV=2	1	0_1_	0	2	0	0.000213557	0	0.199499	0	3	0	0.079
H0UX97	Uncharacterized protein OS=Cavia porcellus GN=GRM7 PE=4 SV=1- Glutamate Metabotropic Receptor 7	1	0_1_	0	2	0	0.000134621	0	0.0303861	0	3	0	0.013
H0W0Z1	Uncharacterized protein OS=Cavia porcellus GN=GRM7 PE=4 SV=1 - Glutamate Metabotropic Receptor 7	1	0_1_	0	2	0	0.000133367	0	0.0303861	0	3	0	0.013
H0WCX1	Uncharacterized protein OS=Cavia porcellus GN=GRM7 PE=4 SV=1 - Glutamate Metabotropic Receptor 7	1	0_1_	0	2	0	0.000215394	0	0.0519619	0	3	0	0.022
G1PCS2	Uncharacterized protein OS=Myotis lucifugus GN=AMBP PE=4 SV=1	1	0_1_	0	2	0	0.000189694	0	0.153453	0	2	0	0.062
G1PWV0	Uncharacterized protein OS=Myotis lucifugus PE=4 SV=1	1	0_1_	0	2	0	0.000196005	0	0.0471286	0	3	0	0.02
H2Q4U2	Uncharacterized protein OS=Pan troglodytes GN=APOA4 PE=4 SV=1	1	0_1_	0	5	0	0.000843084	0	0.361445	0	10	0	0.134
H2R8Y5	Uncharacterized protein OS=Pan troglodytes GN=APOB PE=4 SV=1	1	0_1_	0	6	0	8.05014e-05	0	0.0423174	0	11	0	0.018
H2QLZ9	Uncharacterized protein OS=Pan troglodytes GN=GRM7 PE=4 SV=1	1	0_1_	0	2	0	0.000108632	0	0.0256519	0	3	0	0.011

## Sheet: Fraction 4-6
Accession	description	occurrence	status	peptide_count_AM-PC4-6(searched:2018-11-08)	peptide_count_AM-P4-6(searched:2018-11-08)	NSAF_AM-PC4-6(searched:2018-11-08)	NSAF_AM-P4-6(searched:2018-11-08)	EMPAI_AM-PC4-6(searched:2018-11-08)	EMPAI_AM-P4-6(searched:2018-11-08)	spectral_count__AM-PC4-6(searched:2018-11-08)	spectral_count__AM-P4-6(searched:2018-11-08)	seqcov_AM-PC4-6(searched:2018-11-08)	seqcov_AM-P4-6(searched:2018-11-08)
Isc_5B	no description	1	0_1_	0	10	0	0.00207071	0	1.23872	0	26	0	0.35
P01009	Alpha-1-antitrypsin OS=Homo sapiens GN=SERPINA1 PE=1 SV=3	2	1_1_	44	41	0.0175196	0.0265499	3.35512	2.85478	264	361	0.639	0.586
P04217	Alpha-1B-glycoprotein OS=Homo sapiens GN=A1BG PE=1 SV=4	2	1_1_	12	11	0.00196137	0.00248421	1.54683	1.1928	35	40	0.406	0.341
P02765	Alpha-2-HS-glycoprotein OS=Homo sapiens GN=AHSG PE=1 SV=1	2	1_1_	7	6	0.00226752	0.00301557	1.03236	0.62181	30	36	0.308	0.21
P01023	Alpha-2-macroglobulin OS=Homo sapiens GN=A2M PE=1 SV=3	2	1_1_	77	77	0.00540108	0.0075708	2.54813	3.14	287	363	0.55	0.617
P01019	Angiotensinogen OS=Homo sapiens GN=AGT PE=1 SV=1	2	1_1_	5	7	0.00062914	0.000887399	0.475707	0.8281	11	14	0.169	0.262
A8MUN2	Apolipoprotein B-100 OS=Homo sapiens GN=APOB PE=1 SV=2	2	1_1_	17	29	0.00103855	0.00285886	0.883649	1.7227	31	77	0.275	0.435
P04114	Apolipoprotein B-100 OS=Homo sapiens GN=APOB PE=1 SV=2	2	1_1_	60	135	0.000784216	0.0024052	0.475707	1.18273	129	357	0.169	0.339
P00450	Ceruloplasmin OS=Homo sapiens GN=CP PE=1 SV=1	2	1_1_	24	25	0.00145859	0.00190514	0.782379	0.918669	56	66	0.251	0.283
P09871	Complement C1s subcomponent OS=Homo sapiens GN=C1S PE=1 SV=1	2	1_1_	9	12	0.000927333	0.00125113	0.663413	0.761976	23	28	0.221	0.246
P01024	Complement C3 OS=Homo sapiens GN=C3 PE=1 SV=2	2	1_1_	149	160	0.0103751	0.0187077	4.00035	5.05341	622	1012	0.699	0.782
P0C0L4	Complement C4-A OS=Homo sapiens GN=C4A PE=1 SV=2	2	1_1_	73	93	0.0036901	0.00616956	2.11889	2.59749	232	350	0.494	0.556
P0C0L5	Complement C4-B OS=Homo sapiens GN=C4B PE=1 SV=2	2	1_1_	74	89	0.003706	0.00608142	2.14775	2.40408	233	345	0.498	0.532
P01029	Complement C4-B OS=Mus musculus GN=C4b PE=1 SV=3	2	1_1_	4	9	0.000191526	0.00058371	0.0423174	0.116863	12	33	0.018	0.048
P01031	Complement C5 OS=Homo sapiens GN=C5 PE=1 SV=4	2	1_1_	18	31	0.00054618	0.00135735	0.435489	0.717908	33	74	0.157	0.235
P00751	Complement factor B OS=Homo sapiens GN=CFB PE=1 SV=2	2	1_1_	25	28	0.00265049	0.00374216	1.45471	1.70396	73	93	0.39	0.432
P05156	Complement factor I OS=Homo sapiens GN=CFI PE=1 SV=2	2	1_1_	4	4	0.000333063	0.000527308	0.193988	0.193988	7	10	0.077	0.077
P07589	Fibronectin OS=Bos taurus GN=FN1 PE=1 SV=4	2	1_1_	49	49	0.00268662	0.00337443	0.588547	0.644372	240	272	0.201	0.216
A0A087WR50	Fibronectin OS=Mus musculus GN=Fn1 PE=1 SV=1	2	1_1_	40	41	0.0019299	0.00260264	0.496236	0.573983	166	202	0.175	0.197
A0A087WSN6	Fibronectin OS=Mus musculus GN=Fn1 PE=1 SV=1	2	1_1_	40	41	0.00200555	0.00270466	0.520548	0.599558	166	202	0.182	0.204
P11276	Fibronectin OS=Mus musculus GN=Fn1 PE=1 SV=4	2	1_1_	40	41	0.001859	0.00250702	0.472312	0.545254	166	202	0.168	0.189
P06396	Gelsolin OS=Homo sapiens GN=GSN PE=1 SV=1	2	1_1_	4	5	0.000212834	0.000471745	0.104079	0.180321	6	12	0.043	0.072
H2QXT3	Gelsolin OS=Pan troglodytes GN=GSN PE=2 SV=1	2	1_1_	4	5	0.000212834	0.000471745	0.104079	0.180321	6	12	0.043	0.072
P00739	Haptoglobin-related protein OS=Homo sapiens GN=HPR PE=2 SV=2	2	1_1_	21	22	0.00932616	0.0125442	0.949845	1.52348	117	142	0.29	0.402
P68871	Hemoglobin subunit beta OS=Homo sapiens GN=HBB PE=1 SV=2	2	1_1_	2	3	0.000754812	0.00125478	0.479108	0.786488	4	6	0.17	0.252
P02790	Hemopexin OS=Homo sapiens GN=HPX PE=1 SV=2	2	1_1_	15	16	0.00246172	0.00326052	1.33346	1.65461	41	49	0.368	0.424
P05546	Heparin cofactor 2 OS=Homo sapiens GN=SERPIND1 PE=1 SV=3	2	1_1_	8	10	0.000889438	0.00141697	0.393157	0.737801	16	23	0.144	0.24
P04196	Histidine-rich glycoprotein OS=Homo sapiens GN=HRG PE=1 SV=1	2	1_1_	10	13	0.00216631	0.00216658	0.778279	0.923092	41	37	0.25	0.284
E9PGN7	Plasma protease C1 inhibitor OS=Homo sapiens GN=SERPING1 PE=1 SV=1	2	1_1_	6	7	0.00066411	0.00141538	0.324342	0.367729	13	25	0.122	0.136
H9KV48	Plasma protease C1 inhibitor OS=Homo sapiens GN=SERPING1 PE=1 SV=1	2	1_1_	6	7	0.000778859	0.00165994	0.389953	0.44544	13	25	0.143	0.16
P05155	Plasma protease C1 inhibitor OS=Homo sapiens GN=SERPING1 PE=1 SV=2	2	1_1_	6	7	0.000721223	0.0015371	0.355189	0.406048	13	25	0.132	0.148
H0VMA2	Uncharacterized protein OS=Cavia porcellus GN=FN1 PE=4 SV=1	2	1_1_	36	38	0.00190302	0.00229511	0.383566	0.452112	170	185	0.141	0.162
H2R8Y5	Uncharacterized protein OS=Pan troglodytes GN=APOB PE=4 SV=1	2	1_1_	45	111	0.000589811	0.00204857	0.34586	0.892344	97	304	0.129	0.277
P43652	Afamin OS=Homo sapiens GN=AFM PE=1 SV=1	2	1_1_	3	2	0.000185238	0.000102645	0.153453	0.0889301	4	2	0.062	0.037
P02763	Alpha-1-acid glycoprotein 1 OS=Homo sapiens GN=ORM1 PE=1 SV=1	2	1_1_	8	7	0.00220811	0.00305891	1.25424	1.0797	16	20	0.353	0.318
P19652	Alpha-1-acid glycoprotein 2 OS=Homo sapiens GN=ORM2 PE=1 SV=2	2	1_1_	4	4	0.000690034	0.00137651	0.492794	0.61808	5	9	0.174	0.209
P01011	Alpha-1-antichymotrypsin OS=Homo sapiens GN=SERPINA3 PE=1 SV=2	2	1_1_	19	13	0.00452486	0.00363381	1.42661	1.2856	69	50	0.385	0.359
P08697	Alpha-2-antiplasmin OS=Homo sapiens GN=SERPINF2 PE=1 SV=3	2	1_1_	9	6	0.0012429	0.00106439	0.559552	0.462177	22	17	0.193	0.165
G1FM85	Anti-Influenza A hemagglutinin heavy chain variable region (Fragment) OS=Homo sapiens PE=2 SV=1	2	1_1_	2	3	0.0012902	0.00119155	0.482518	0.678804	6	5	0.171	0.225
G1FM92	Anti-Influenza A hemagglutinin heavy chain variable region (Fragment) OS=Homo sapiens PE=2 SV=1	2	1_1_	2	3	0.0012902	0.00119155	0.482518	0.678804	6	5	0.171	0.225
G1FM93	Anti-Influenza A hemagglutinin heavy chain variable region (Fragment) OS=Homo sapiens PE=2 SV=1	2	1_1_	2	3	0.0012902	0.00119155	0.482518	0.678804	6	5	0.171	0.225
P01008	Antithrombin-III OS=Homo sapiens GN=SERPINC1 PE=1 SV=1	2	1_1_	35	24	0.00609787	0.00616166	2.9355	1.5527	102	93	0.595	0.407
P02647	Apolipoprotein A-I OS=Homo sapiens GN=APOA1 PE=1 SV=1	2	1_1_	27	25	0.0102854	0.00852027	4.01187	4.236	99	74	0.7	0.719
P68292	Apolipoprotein A-I OS=Macaca fascicularis GN=APOA1 PE=1 SV=1	2	1_1_	16	16	0.00550631	0.0056418	1.49459	2.06902	53	49	0.397	0.487
P0DM91	Apolipoprotein A-I OS=Pan paniscus GN=APOA1 PE=1 SV=1	2	1_1_	25	24	0.00945424	0.00828999	3.33511	3.67735	91	72	0.637	0.67
P02652	Apolipoprotein A-II OS=Homo sapiens GN=APOA2 PE=1 SV=1	2	1_1_	13	8	0.00915398	0.00983745	3.89779	3.36516	33	32	0.69	0.64
P0DM95	Apolipoprotein A-II OS=Pan paniscus GN=APOA2 PE=1 SV=1	2	1_1_	5	3	0.00471569	0.00522615	0.659587	0.62181	17	17	0.22	0.21
Q8MIQ5	Apolipoprotein A-II OS=Pan troglodytes GN=APOA2 PE=1 SV=1	2	1_1_	5	3	0.00471569	0.00522615	0.659587	0.62181	17	17	0.22	0.21
P06727	Apolipoprotein A-IV OS=Homo sapiens GN=APOA4 PE=1 SV=3	2	1_1_	12	8	0.00196137	0.00155263	0.972423	0.563148	28	20	0.295	0.194
G1U9R4	Apolipoprotein B OS=Oryctolagus cuniculus GN=APOB PE=4 SV=1	2	1_1_	2	8	1.83058e-05	0.000148774	0.00925291	0.0351422	3	22	0.004	0.015
P05090	Apolipoprotein D OS=Homo sapiens GN=APOD PE=1 SV=1	2	1_1_	2	2	0.000440307	0.000975938	0.374042	0.374042	3	6	0.138	0.138
P02649	Apolipoprotein E OS=Homo sapiens GN=APOE PE=1 SV=1	2	1_1_	5	5	0.000787553	0.00116374	0.686553	0.614359	9	12	0.227	0.208
O14791	Apolipoprotein L1 OS=Homo sapiens GN=APOL1 PE=1 SV=5	2	1_1_	2	2	0.000278787	0.000463448	0.188502	0.188502	4	6	0.075	0.075
P02749	Beta-2-glycoprotein 1 OS=Homo sapiens GN=APOH PE=1 SV=3	2	1_1_	11	4	0.00241212	0.000801966	1.09894	0.442115	30	9	0.322	0.159
P04003	C4b-binding protein alpha chain OS=Homo sapiens GN=C4BPA PE=1 SV=2	2	1_1_	40	36	0.0153798	0.0139034	3.08319	2.94457	331	270	0.611	0.596
P20851	C4b-binding protein beta chain OS=Homo sapiens GN=C4BPB PE=1 SV=1	2	1_1_	2	2	0.000660461	0.000975938	0.210598	0.210598	6	8	0.083	0.083
P10909	Clusterin OS=Homo sapiens GN=CLU PE=1 SV=1	2	1_1_	10	10	0.00197697	0.00301258	0.694338	0.651962	32	44	0.229	0.218
P00742	Coagulation factor X OS=Homo sapiens GN=F10 PE=1 SV=2	2	1_1_	2	2	0.000170529	0.000251984	0.169499	0.169499	3	4	0.068	0.068
P00748	Coagulation factor XII OS=Homo sapiens GN=F12 PE=1 SV=3	2	1_1_	2	3	0.000225523	0.000249935	0.0789467	0.153453	5	5	0.033	0.062
P05160	Coagulation factor XIII B chain OS=Homo sapiens GN=F13B PE=1 SV=3	2	1_1_	8	4	0.00088128	0.000372067	0.383566	0.253141	21	8	0.141	0.098
P00736	Complement C1r subcomponent OS=Homo sapiens GN=C1R PE=1 SV=2	2	1_1_	5	5	0.000550852	0.00061048	0.264736	0.270574	14	14	0.102	0.104
P13671	Complement component C6 OS=Homo sapiens GN=C6 PE=1 SV=3	2	1_1_	10	7	0.000653389	0.000592459	0.438799	0.306171	22	18	0.158	0.116
P10643	Complement component C7 OS=Homo sapiens GN=C7 PE=1 SV=2	2	1_1_	11	9	0.000756827	0.000656414	0.648162	0.51008	23	18	0.217	0.179
P08603	Complement factor H OS=Homo sapiens GN=CFH PE=1 SV=4	2	1_1_	42	42	0.00356037	0.00364609	1.32809	1.48886	158	146	0.367	0.396
Q03591	Complement factor H-related protein 1 OS=Homo sapiens GN=CFHR1 PE=1 SV=2	2	1_1_	4	2	0.000924645	0.000465789	0.276439	0.183042	11	5	0.106	0.073
H0V0Z9	Fibrinogen alpha chain OS=Cavia porcellus GN=FGA PE=4 SV=1	2	1_1_	4	3	0.00556775	0.00534405	0.137627	0.137627	112	97	0.056	0.056
P02671	Fibrinogen alpha chain OS=Homo sapiens GN=FGA PE=1 SV=2	2	1_1_	75	68	0.0295011	0.0303516	2.58096	2.50752	921	855	0.554	0.545
G1T0X2	Fibrinogen alpha chain OS=Oryctolagus cuniculus GN=FGA PE=4 SV=1	2	1_1_	4	4	0.00424128	0.00470039	0.0764652	0.0990058	124	124	0.032	0.041
P02675	Fibrinogen beta chain OS=Homo sapiens GN=FGB PE=1 SV=2	2	1_1_	72	50	0.0612412	0.0517794	4.88844	3.40555	1084	827	0.77	0.644
Q3TGR2	Fibrinogen beta chain OS=Mus musculus GN=Fgb PE=1 SV=1	2	1_1_	26	16	0.0129758	0.0085004	1.22331	0.981527	225	133	0.347	0.297
G1T0W8	Fibrinogen beta chain OS=Oryctolagus cuniculus GN=FGB PE=4 SV=2	2	1_1_	17	11	0.0100406	0.00660105	0.555966	0.548817	177	105	0.192	0.19
P02679	Fibrinogen gamma chain OS=Homo sapiens GN=FGG PE=1 SV=3	2	1_1_	46	40	0.0286579	0.0286383	4.52077	3.59198	468	422	0.742	0.662
G1U9R6	Fibronectin (Fragment) OS=Oryctolagus cuniculus GN=FN1 PE=4 SV=1	2	1_1_	44	45	0.00254877	0.00347067	0.548817	0.648162	223	274	0.19	0.217
P02751	Fibronectin OS=Homo sapiens GN=FN1 PE=1 SV=4	2	1_1_	113	108	0.00654537	0.00742138	2.35738	2.47536	563	576	0.526	0.541
P20305	Gelsolin (Fragment) OS=Sus scrofa GN=GSN PE=1 SV=1	2	1_1_	3	3	0.000179659	0.00031857	0.081434	0.116863	5	8	0.034	0.048
Q6PAC1	Gelsolin, isoform CRA_c OS=Mus musculus GN=Gsn PE=2 SV=1	2	1_1_	3	3	0.000189736	0.000252329	0.0864257	0.116863	5	6	0.036	0.048
P00738	Haptoglobin OS=Homo sapiens GN=HP PE=1 SV=1	2	1_1_	39	37	0.0242549	0.0243059	3.51856	3.10204	355	321	0.655	0.613
P01876	Ig alpha-1 chain C region OS=Homo sapiens GN=IGHA1 PE=1 SV=2	2	1_1_	16	18	0.0073081	0.00748956	3.00867	3.60257	93	86	0.603	0.663
P01877	Ig alpha-2 chain C region OS=Homo sapiens GN=IGHA2 PE=1 SV=3	2	1_1_	11	11	0.00440566	0.00551548	1.39332	1.76058	54	61	0.379	0.441
P01857	Ig gamma-1 chain C region OS=Homo sapiens GN=IGHG1 PE=1 SV=1	2	1_1_	26	25	0.0334553	0.028972	3.03645	3.14954	398	311	0.606	0.618
P01859	Ig gamma-2 chain C region OS=Homo sapiens GN=IGHG2 PE=1 SV=2	2	1_1_	18	18	0.0214427	0.0170684	2.63915	2.63915	252	181	0.561	0.561
P01860	Ig gamma-3 chain C region OS=Homo sapiens GN=IGHG3 PE=1 SV=2	2	1_1_	15	15	0.012582	0.0150856	1.50035	1.62422	171	185	0.398	0.419
P01861	Ig gamma-4 chain C region OS=Homo sapiens GN=IGHG4 PE=1 SV=1	2	1_1_	11	12	0.00517462	0.00723895	2.7325	2.7325	61	77	0.572	0.572
P01764	Ig heavy chain V-III region 23 OS=Homo sapiens GN=IGHV3-23 PE=1 SV=2	2	1_1_	2	2	0.00142253	0.00105101	0.541701	0.541701	6	4	0.188	0.188
P01766	Ig heavy chain V-III region BRO OS=Homo sapiens PE=1 SV=1	2	1_1_	3	2	0.00323626	0.00179329	0.778279	0.778279	14	7	0.25	0.25
P01834	Ig kappa chain C region OS=Homo sapiens GN=IGKC PE=1 SV=1	2	1_1_	14	11	0.045011	0.0292919	6.70903	6.37904	172	101	0.887	0.868
P04206	Ig kappa chain V-III region GOL OS=Homo sapiens PE=1 SV=1	2	1_1_	3	2	0.00407183	0.000846111	1.05116	1.05116	16	3	0.312	0.312
P18135	Ig kappa chain V-III region HAH OS=Homo sapiens PE=2 SV=1	2	1_1_	2	2	0.00215034	0.00119155	0.563148	0.563148	10	5	0.194	0.194
P18136	Ig kappa chain V-III region HIC OS=Homo sapiens PE=1 SV=2	2	1_1_	2	2	0.00215034	0.00119155	0.563148	0.563148	10	5	0.194	0.194
P01620	Ig kappa chain V-III region SIE OS=Homo sapiens PE=1 SV=1	2	1_1_	4	3	0.00458081	0.00197426	1.47742	1.47742	18	7	0.394	0.394
P01622	Ig kappa chain V-III region Ti OS=Homo sapiens PE=1 SV=1	2	1_1_	3	2	0.00407183	0.000846111	1.05116	1.05116	16	3	0.312	0.312
P01623	Ig kappa chain V-III region WOL OS=Homo sapiens PE=1 SV=1	2	1_1_	4	3	0.00458081	0.00197426	1.47742	1.47742	18	7	0.394	0.394
P0CG04	Ig lambda-1 chain C regions OS=Homo sapiens GN=IGLC1 PE=1 SV=1	2	1_1_	8	7	0.0143931	0.0127608	4.55904	4.55904	55	44	0.745	0.745
P0CG05	Ig lambda-2 chain C regions OS=Homo sapiens GN=IGLC2 PE=1 SV=1	2	1_1_	9	9	0.0175334	0.0159511	4.55904	5.19441	67	55	0.745	0.792
P0CG06	Ig lambda-3 chain C regions OS=Homo sapiens GN=IGLC3 PE=1 SV=1	2	1_1_	9	9	0.0175334	0.0159511	4.55904	5.19441	67	55	0.745	0.792
P0CF74	Ig lambda-6 chain C region OS=Homo sapiens GN=IGLC6 PE=4 SV=1	2	1_1_	6	5	0.0117761	0.00957064	1.89734	1.89734	45	33	0.462	0.462
A0M8Q6	Ig lambda-7 chain C region OS=Homo sapiens GN=IGLC7 PE=4 SV=2	2	1_1_	4	5	0.00497215	0.00435029	1.09411	2.60579	19	15	0.321	0.557
A0A087WYJ9	Ig mu chain C region OS=Homo sapiens GN=IGHM PE=1 SV=1	2	1_1_	15	17	0.00291749	0.0027714	1.03704	1.09894	63	54	0.309	0.322
P01871	Ig mu chain C region OS=Homo sapiens GN=IGHM PE=1 SV=3	2	1_1_	14	15	0.00374358	0.00340067	1.17771	1.26986	61	50	0.338	0.356
S6C4R2	IgG H chain OS=Homo sapiens PE=1 SV=1	2	1_1_	3	3	0.00322785	0.0041362	0.364583	0.364583	32	37	0.135	0.135
B9A064	Immunoglobulin lambda-like polypeptide 5 OS=Homo sapiens GN=IGLL5 PE=2 SV=2	2	1_1_	9	8	0.00777739	0.00747003	1.5527	1.5527	60	52	0.407	0.407
B2RMS9	Inter-alpha (Globulin) inhibitor H4 (Plasma Kallikrein-sensitive glycoprotein) OS=Homo sapiens GN=ITIH4 PE=2 SV=1	2	1_1_	18	15	0.000775509	0.000958623	0.914256	0.667247	26	29	0.282	0.222
Q59FS1	Inter-alpha (Globulin) inhibitor H4 (Plasma Kallikrein-sensitive glycoprotein) variant (Fragment) OS=Homo sapiens PE=4 SV=1	2	1_1_	16	14	0.00091274	0.00114348	1.14783	0.870682	23	26	0.332	0.272
P19827	Inter-alpha-trypsin inhibitor heavy chain H1 OS=Homo sapiens GN=ITIH1 PE=1 SV=3	2	1_1_	10	8	0.000608987	0.000708653	0.389953	0.318257	20	21	0.143	0.12
P19823	Inter-alpha-trypsin inhibitor heavy chain H2 OS=Homo sapiens GN=ITIH2 PE=1 SV=2	2	1_1_	21	22	0.00149546	0.00181982	0.81134	0.862087	51	56	0.258	0.27
Q14624	Inter-alpha-trypsin inhibitor heavy chain H4 OS=Homo sapiens GN=ITIH4 PE=1 SV=4	2	1_1_	18	15	0.000775509	0.000958623	0.914256	0.667247	26	29	0.282	0.222
P79263	Inter-alpha-trypsin inhibitor heavy chain H4 OS=Sus scrofa GN=ITIH4 PE=1 SV=1	2	1_1_	2	2	9.03562e-05	0.000200274	0.0495424	0.0495424	3	6	0.021	0.021
A2NJV5	Kappa light chain variable region (Fragment) OS=Homo sapiens GN=IGKV A18 PE=4 SV=1	2	1_1_	2	2	0.00206326	0.00203253	0.355189	0.577611	9	8	0.132	0.198
P01042	Kininogen-1 OS=Homo sapiens GN=KNG1 PE=1 SV=2	2	1_1_	16	9	0.00198138	0.00124114	0.849269	0.361445	46	26	0.267	0.134
P06868	Plasminogen OS=Bos taurus GN=PLG PE=1 SV=2	2	1_1_	4	3	0.000478265	0.000454316	0.119438	0.0990058	14	12	0.049	0.041
H0VJK2	Plasminogen OS=Cavia porcellus GN=LOC101789218 PE=3 SV=1	2	1_1_	2	2	0.000273294	0.000340737	0.0592537	0.0592537	8	9	0.025	0.025
P00747	Plasminogen OS=Homo sapiens GN=PLG PE=1 SV=2	2	1_1_	44	39	0.00541089	0.0059966	2.39625	1.46037	158	158	0.531	0.391
G1PGD5	Plasminogen OS=Myotis lucifugus GN=LPA PE=3 SV=1	2	1_1_	6	5	0.00071388	0.000791156	0.210598	0.137627	21	21	0.083	0.056
H2QU06	Plasminogen OS=Pan troglodytes GN=PLG PE=3 SV=1	2	1_1_	33	33	0.00390406	0.0047821	1.60615	1.2182	114	126	0.416	0.346
P20742	Pregnancy zone protein OS=Homo sapiens GN=PZP PE=1 SV=4	2	1_1_	5	6	0.000393068	0.000331898	0.104079	0.116863	21	16	0.043	0.048
P02760	Protein AMBP OS=Homo sapiens GN=AMBP PE=1 SV=1	2	1_1_	8	5	0.00189132	0.0014847	0.887991	0.479108	24	17	0.276	0.17
P00735	Prothrombin OS=Bos taurus GN=F2 PE=1 SV=2	2	1_1_	3	3	0.000266298	0.000737809	0.0964782	0.158777	6	15	0.04	0.064
P00734	Prothrombin OS=Homo sapiens GN=F2 PE=1 SV=2	2	1_1_	25	23	0.00365696	0.00395396	1.29087	1.44906	82	80	0.36	0.389
Q5VY30	Retinol binding protein 4, plasma, isoform CRA_b OS=Homo sapiens GN=RBP4 PE=1 SV=2	2	1_1_	4	2	0.000975756	0.000463448	0.845015	0.276439	7	3	0.266	0.106
P02753	Retinol-binding protein 4 OS=Homo sapiens GN=RBP4 PE=1 SV=3	2	1_1_	4	2	0.000966047	0.000458836	0.836538	0.270574	7	3	0.264	0.104
P02787	Serotransferrin OS=Homo sapiens GN=TF PE=1 SV=3	2	1_1_	83	72	0.0261497	0.0287161	4.61048	4.48277	658	652	0.749	0.739
Q921I1	Serotransferrin OS=Mus musculus GN=Tf PE=1 SV=1	2	1_1_	5	4	0.000915359	0.00136729	0.122018	0.081434	23	31	0.05	0.034
G1STF7	Serotransferrin OS=Oryctolagus cuniculus GN=TF PE=3 SV=1	2	1_1_	8	8	0.00167633	0.00194626	0.291219	0.291219	42	44	0.111	0.111
A5A6I6	Serotransferrin OS=Pan troglodytes GN=TF PE=2 SV=1	2	1_1_	78	67	0.0240832	0.0260735	3.87529	3.76431	606	592	0.688	0.678
P02769	Serum albumin OS=Bos taurus GN=ALB PE=1 SV=4	2	1_1_	9	7	0.00470701	0.00612815	0.264736	0.21899	103	121	0.102	0.086
P49822	Serum albumin OS=Canis lupus familiaris GN=ALB PE=1 SV=3	2	1_1_	3	3	0.000958102	0.000809001	0.104079	0.104079	21	16	0.043	0.043
P35747	Serum albumin OS=Equus caballus GN=ALB PE=1 SV=1	2	1_1_	5	4	0.005164	0.002431	0.106624	0.106624	113	48	0.044	0.044
P49064	Serum albumin OS=Felis catus GN=ALB PE=1 SV=1	2	1_1_	14	12	0.00821231	0.00965745	0.374042	0.370882	180	191	0.138	0.137
P02768	Serum albumin OS=Homo sapiens GN=ALB PE=1 SV=2	2	1_1_	102	97	0.0896404	0.0898031	5.18016	5.32412	1968	1779	0.791	0.801
P02770	Serum albumin OS=Rattus norvegicus GN=Alb PE=1 SV=2	2	1_1_	3	4	0.000729983	0.00146631	0.104079	0.153453	16	29	0.043	0.062
P27169	Serum paraoxonase/arylesterase 1 OS=Homo sapiens GN=PON1 PE=1 SV=3	2	1_1_	6	4	0.00109395	0.00095257	0.840772	0.573983	14	11	0.265	0.197
P02766	Transthyretin OS=Homo sapiens GN=TTR PE=1 SV=1	2	1_1_	10	8	0.0060385	0.00480998	3.4978	3.42588	32	23	0.653	0.646
A2KUC3	UGa8H (Fragment) OS=Homo sapiens GN=IGHV PE=4 SV=1	2	1_1_	3	2	0.00183401	0.00101627	1.18273	0.520548	8	4	0.339	0.182
H2R272	Uncharacterized protein (Fragment) OS=Pan troglodytes GN=IGLC7 PE=4 SV=1	2	1_1_	6	6	0.0117761	0.0101507	1.89734	2.60579	45	35	0.462	0.557
H0V4A3	Uncharacterized protein OS=Cavia porcellus GN=APOB PE=4 SV=1	2	1_1_	3	7	3.04828e-05	0.000155399	0.0185914	0.0423174	5	23	0.008	0.018
H0VD80	Uncharacterized protein OS=Cavia porcellus GN=FGB PE=4 SV=1	2	1_1_	28	19	0.0173299	0.0120433	1.37137	1.1677	303	190	0.375	0.336
H0VBM5	Uncharacterized protein OS=Cavia porcellus GN=FGG PE=4 SV=1	2	1_1_	15	11	0.00780764	0.00914523	0.923092	0.499685	123	130	0.284	0.176
H0VC89	Uncharacterized protein OS=Cavia porcellus GN=GSN PE=4 SV=1	2	1_1_	3	3	0.000188703	0.000334607	0.0839269	0.122018	5	8	0.035	0.05
H0UTK9	Uncharacterized protein OS=Cavia porcellus GN=ITIH4 PE=4 SV=1	2	1_1_	2	3	0.000117914	0.000196017	0.0447202	0.0665962	4	6	0.019	0.028
H0UWJ0	Uncharacterized protein OS=Cavia porcellus GN=TF PE=4 SV=1	2	1_1_	5	6	0.00178964	0.00195237	0.0739894	0.0739894	64	63	0.031	0.031
Q7Z3Y4	Uncharacterized protein OS=Homo sapiens PE=1 SV=1	2	1_1_	14	12	0.0202168	0.0134171	1.50035	1.47742	172	103	0.398	0.394
G1PCS2	Uncharacterized protein OS=Myotis lucifugus GN=AMBP PE=4 SV=1	2	1_1_	2	2	0.000394025	0.000349341	0.153453	0.153453	5	4	0.062	0.062
G1P500	Uncharacterized protein OS=Myotis lucifugus GN=FGA PE=4 SV=1	2	1_1_	4	2	0.00428732	0.00402043	0.0495424	0.0495424	117	99	0.021	0.021
G1P9V0	Uncharacterized protein OS=Myotis lucifugus GN=FGB PE=4 SV=1	2	1_1_	14	11	0.0181084	0.0140608	0.538155	0.636817	314	220	0.187	0.214
G1P505	Uncharacterized protein OS=Myotis lucifugus GN=FGG PE=4 SV=1	2	1_1_	4	4	0.00494909	0.00643281	0.183042	0.183042	81	95	0.073	0.073
G1NWI0	Uncharacterized protein OS=Myotis lucifugus GN=FN1 PE=4 SV=1	2	1_1_	44	42	0.00244429	0.00289527	0.415794	0.399587	218	233	0.151	0.146
G1NSG7	Uncharacterized protein OS=Myotis lucifugus GN=GSN PE=4 SV=1	2	1_1_	2	3	0.000106417	0.000275185	0.0327615	0.101539	3	7	0.014	0.042
G1PD69	Uncharacterized protein OS=Myotis lucifugus GN=ITIH4 PE=4 SV=1	2	1_1_	2	2	0.000116674	0.000226282	0.0495424	0.0495424	4	7	0.021	0.021
G1TKX3	Uncharacterized protein OS=Oryctolagus cuniculus GN=FGG PE=4 SV=1	2	1_1_	16	11	0.00412599	0.00358774	0.901078	0.432188	65	51	0.279	0.156
G1U9Q9	Uncharacterized protein OS=Oryctolagus cuniculus PE=3 SV=1	2	1_1_	5	5	0.000504352	0.000633472	0.156112	0.156112	15	17	0.063	0.063
H2QXR0	Uncharacterized protein OS=Pan troglodytes GN=AMBP PE=4 SV=1	2	1_1_	7	4	0.0012902	0.000893664	0.729816	0.352073	16	10	0.238	0.131
H2Q4U2	Uncharacterized protein OS=Pan troglodytes GN=APOA4 PE=4 SV=1	2	1_1_	12	8	0.00196137	0.00155263	0.972423	0.563148	28	20	0.295	0.194
H2QQB5	Uncharacterized protein OS=Pan troglodytes GN=FGA PE=4 SV=1	2	1_1_	36	32	0.0128767	0.0125311	0.918669	0.879317	402	353	0.283	0.274
H2QQB4	Uncharacterized protein OS=Pan troglodytes GN=FGB PE=4 SV=1	2	1_1_	53	34	0.0514992	0.0406002	3.54988	2.36512	880	626	0.658	0.527
H2RDH7	Uncharacterized protein OS=Pan troglodytes GN=FGG PE=4 SV=1	2	1_1_	36	32	0.0213188	0.0236955	3.60257	2.57273	342	343	0.663	0.553
H2R1A9	Uncharacterized protein OS=Pan troglodytes GN=FN1 PE=4 SV=1	2	1_1_	106	100	0.00599134	0.00666471	2.0479	2.11889	535	537	0.484	0.494
H2RCA6	Uncharacterized protein OS=Pan troglodytes GN=ITIH4 PE=4 SV=1	2	1_1_	14	11	0.000596545	0.000661119	0.541701	0.396368	20	20	0.188	0.145
H2RGH5	Uncharacterized protein OS=Pan troglodytes PE=4 SV=1	2	1_1_	9	9	0.00799925	0.00843619	1.54097	1.67917	62	59	0.405	0.428
Q5NV90	V2-17 protein (Fragment) OS=Homo sapiens GN=V2-17 PE=1 SV=1	2	1_1_	2	2	0.00200181	0.00285235	1.03704	1.03704	7	9	0.309	0.309
P02774	Vitamin D-binding protein OS=Homo sapiens GN=GC PE=1 SV=1	2	1_1_	18	15	0.00286757	0.00304826	1.44343	1.17771	49	47	0.388	0.338
P07225	Vitamin K-dependent protein S OS=Homo sapiens GN=PROS1 PE=1 SV=1	2	1_1_	18	15	0.00196966	0.00245573	1.00909	0.682674	48	54	0.303	0.226
P04004	Vitronectin OS=Homo sapiens GN=VTN PE=1 SV=1	2	1_1_	9	9	0.00255341	0.0027655	0.659587	0.741807	44	43	0.22	0.241
A9LID6	Genome polyprotein OS=Dengue virus 3 PE=1 SV=1	1	1_0_	2	0	1.63654e-05	0	0.0115795	0	2	0	0.005	0
B9KD50	ABC transporter, permease protein OS=Campylobacter lari (strain RM2100 / D67 / ATCC BAA-1060) GN=Cla_1167 PE=4 SV=1	1	1_0_	2	0	0.00012902	0	0.306171	0	2	0	0.116	0
F6KG97	Genome polyprotein OS=Dengue virus 3 PE=4 SV=1	1	1_0_	2	0	1.63654e-05	0	0.0115795	0	2	0	0.005	0
H2QV12	Uncharacterized protein OS=Pan troglodytes GN=AZGP1 PE=3 SV=1	1	1_0_	3	0	0.00037234	0	0.361445	0	4	0	0.134	0
J9S0H8	Envelope glycoprotein gp160 OS=Human immunodeficiency virus 1 GN=env PE=4 SV=1	1	1_0_	2	0	9.68778e-05	0	0.0864257	0	3	0	0.036	0
P01591	Immunoglobulin J chain OS=Homo sapiens GN=JCHAIN PE=1 SV=4	1	1_0_	2	0	0.000872307	0	0.479108	0	5	0	0.17	0
P01614	Ig kappa chain V-II region Cum OS=Homo sapiens PE=1 SV=1	1	1_0_	2	0	0.00217091	0	0.377209	0	9	0	0.139	0
P01617	Ig kappa chain V-II region TEW OS=Homo sapiens PE=1 SV=1	1	1_0_	2	0	0.00220933	0	0.386756	0	9	0	0.142	0
P01765	Ig heavy chain V-III region TIL OS=Homo sapiens PE=1 SV=1	1	1_0_	2	0	0.000964847	0	0.823896	0	4	0	0.261	0
P01777	Ig heavy chain V-III region TEI OS=Homo sapiens PE=1 SV=1	1	1_0_	2	0	0.00279725	0	0.44544	0	12	0	0.16	0
P06309	Ig kappa chain V-II region GM607 (Fragment) OS=Homo sapiens PE=4 SV=1	1	1_0_	2	0	0.0021338	0	0.370882	0	9	0	0.137	0
P06310	Ig kappa chain V-II region RPMI 6410 OS=Homo sapiens PE=4 SV=1	1	1_0_	2	0	0.0018771	0	0.318257	0	9	0	0.12	0
P07360	Complement component C8 gamma chain OS=Homo sapiens GN=C8G PE=1 SV=3	1	1_0_	2	0	0.000549294	0	0.25603	0	4	0	0.099	0
P08411	Non-structural polyprotein OS=Semliki forest virus PE=1 SV=2	1	1_0_	2	0	2.2812e-05	0	0.0543869	0	2	0	0.023	0
P25311	Zinc-alpha-2-glycoprotein OS=Homo sapiens GN=AZGP1 PE=1 SV=2	1	1_0_	3	0	0.00037234	0	0.361445	0	4	0	0.134	0
P80748	Ig lambda chain V-III region LOI OS=Homo sapiens PE=1 SV=1	1	1_0_	3	0	0.00224914	0	0.981527	0	9	0	0.297	0
Q3L2Z4	Genome polyprotein OS=Dengue virus 3 PE=4 SV=1	1	1_0_	2	0	1.63654e-05	0	0.0115795	0	2	0	0.005	0
Q3L2Z5	Genome polyprotein OS=Dengue virus 3 PE=4 SV=1	1	1_0_	2	0	1.63654e-05	0	0.0115795	0	2	0	0.005	0
Q3L2Z6	Genome polyprotein OS=Dengue virus 3 PE=4 SV=1	1	1_0_	2	0	1.63654e-05	0	0.0115795	0	2	0	0.005	0
Q3L2Z7	Genome polyprotein OS=Dengue virus 3 PE=4 SV=1	1	1_0_	2	0	1.63654e-05	0	0.0115795	0	2	0	0.005	0
Q3L2Z8	Genome polyprotein OS=Dengue virus 3 PE=4 SV=1	1	1_0_	2	0	1.63654e-05	0	0.0115795	0	2	0	0.005	0
Q3L2Z9	Genome polyprotein OS=Dengue virus 3 PE=4 SV=1	1	1_0_	2	0	1.63654e-05	0	0.0115795	0	2	0	0.005	0
Q3L300	Genome polyprotein OS=Dengue virus 3 PE=4 SV=1	1	1_0_	2	0	1.63654e-05	0	0.0115795	0	2	0	0.005	0
Q3L301	Genome polyprotein OS=Dengue virus 3 PE=4 SV=1	1	1_0_	2	0	1.63654e-05	0	0.0115795	0	2	0	0.005	0
Q3L302	Genome polyprotein OS=Dengue virus 3 PE=4 SV=1	1	1_0_	2	0	1.63654e-05	0	0.0115795	0	2	0	0.005	0
Q5UB51	Genome polyprotein OS=Dengue virus type 3 (strain Singapore/8120/1995) PE=1 SV=1	1	1_0_	2	0	1.63654e-05	0	0.0115795	0	2	0	0.005	0
Q6YMS3	Genome polyprotein OS=Dengue virus type 3 (strain Martinique/1243/1999) GN=pol PE=3 SV=1	1	1_0_	2	0	1.63654e-05	0	0.0115795	0	2	0	0.005	0
Q6YMS4	Genome polyprotein OS=Dengue virus type 3 (strain Sri Lanka/1266/2000) GN=pol PE=3 SV=1	1	1_0_	2	0	1.63654e-05	0	0.0115795	0	2	0	0.005	0
Q91XZ8	Protein Pcdhb22 OS=Mus musculus GN=Pcdhb22 PE=2 SV=1	1	1_0_	2	0	0.00027949	0	0.0715193	0	8	0	0.03	0
Q925L0	Protocadherin-betaV OS=Mus musculus GN=Pcdhb22 PE=2 SV=1	1	1_0_	2	0	0.00027949	0	0.0715193	0	8	0	0.03	0
Q99D35	Genome polyprotein OS=Dengue virus type 3 (strain China/80-2/1980) PE=3 SV=1	1	1_0_	2	0	1.63654e-05	0	0.0115795	0	2	0	0.005	0
W0U3U2	Sodium/proline symporter OS=Ruminococcus bicirculans GN=putP PE=3 SV=1	1	1_0_	2	0	0.000268792	0	0.109175	0	5	0	0.045	0
Q99996	A-kinase anchor protein 9 OS=Homo sapiens GN=AKAP9 PE=1 SV=3	1	0_1_	0	2	0	1.57208e-05	0	0.0399202	0	2	0	0.017
P08519	Apolipoprotein(a) OS=Homo sapiens GN=LPA PE=1 SV=1	1	0_1_	0	2	0	4.05568e-05	0	0.415794	0	6	0	0.151
P07357	Complement component C8 alpha chain OS=Homo sapiens GN=C8A PE=1 SV=2	1	0_1_	0	2	0	0.000210562	0	0.142878	0	4	0	0.058
P07358	Complement component C8 beta chain OS=Homo sapiens GN=C8B PE=1 SV=3	1	0_1_	0	6	0	0.000572187	0	0.377209	0	11	0	0.139
P02748	Complement component C9 OS=Homo sapiens GN=C9 PE=1 SV=2	1	0_1_	0	3	0	0.000219979	0	0.227439	0	4	0	0.089
Q08380	Galectin-3-binding protein OS=Homo sapiens GN=LGALS3BP PE=1 SV=1	1	0_1_	0	3	0	0.000157652	0	0.153453	0	3	0	0.062
P01598	Ig kappa chain V-I region EU OS=Homo sapiens PE=1 SV=1	1	0_1_	0	2	0	0.00199254	0	0.857804	0	7	0	0.269
P06312	Ig kappa chain V-IV region (Fragment) OS=Homo sapiens GN=IGKV4-1 PE=4 SV=1	1	0_1_	0	2	0	0.00177847	0	0.577611	0	7	0	0.198
P06314	Ig kappa chain V-IV region B17 OS=Homo sapiens PE=2 SV=1	1	0_1_	0	2	0	0.00160593	0	0.51008	0	7	0	0.179
P06313	Ig kappa chain V-IV region JI OS=Homo sapiens PE=4 SV=1	1	0_1_	0	2	0	0.001618	0	0.513561	0	7	0	0.18
P01625	Ig kappa chain V-IV region Len OS=Homo sapiens PE=1 SV=2	1	0_1_	0	2	0	0.00188767	0	0.625549	0	7	0	0.211
P04208	Ig lambda chain V-I region WAH OS=Homo sapiens PE=1 SV=1	1	0_1_	0	2	0	0.00141019	0	0.659587	0	5	0	0.22
B1AQ78	Keratin 19 OS=Mus musculus GN=Krt19 PE=1 SV=1	1	0_1_	0	2	0	0.000228849	0	0.0839269	0	3	0	0.035
Q32P04	Keratin 5 OS=Mus musculus GN=Krt5 PE=1 SV=2	1	0_1_	0	6	0	0.000689046	0	0.153453	0	13	0	0.062
P05784	Keratin, type I cytoskeletal 18 OS=Mus musculus GN=Krt18 PE=1 SV=5	1	0_1_	0	2	0	0.000218029	0	0.0789467	0	3	0	0.033
P08727	Keratin, type I cytoskeletal 19 OS=Homo sapiens GN=KRT19 PE=1 SV=4	1	0_1_	0	2	0	0.000230565	0	0.0839269	0	3	0	0.035
P04264	Keratin, type II cytoskeletal 1 OS=Homo sapiens GN=KRT1 PE=1 SV=6	1	0_1_	0	11	0	0.00133661	0	0.399587	0	28	0	0.146
P04104	Keratin, type II cytoskeletal 1 OS=Mus musculus GN=Krt1 PE=1 SV=4	1	0_1_	0	3	0	0.000337825	0	0.114295	0	7	0	0.047
A5A6M6	Keratin, type II cytoskeletal 1 OS=Pan troglodytes GN=KRT1 PE=2 SV=1	1	0_1_	0	11	0	0.0013513	0	0.406048	0	28	0	0.148
P13647	Keratin, type II cytoskeletal 5 OS=Homo sapiens GN=KRT5 PE=1 SV=3	1	0_1_	0	4	0	0.000468946	0	0.106624	0	9	0	0.044
P05787	Keratin, type II cytoskeletal 8 OS=Homo sapiens GN=KRT8 PE=1 SV=7	1	0_1_	0	3	0	0.000445537	0	0.0839269	0	7	0	0.035
P51884	Lumican OS=Homo sapiens GN=LUM PE=1 SV=2	1	0_1_	0	2	0	0.000454764	0	0.153453	0	5	0	0.062
P36955	Pigment epithelium-derived factor OS=Homo sapiens GN=SERPINF1 PE=1 SV=4	1	0_1_	0	2	0	0.000220637	0	0.122018	0	3	0	0.05
A0A024L3B3	Ribonuclease E OS=Escherichia coli GN=rne PE=3 SV=1	1	0_1_	0	2	0	5.79492e-05	0	0.148154	0	2	0	0.06
A0A0A6RR77	Ribonuclease E OS=Escherichia coli GN=rne PE=3 SV=1	1	0_1_	0	2	0	5.79492e-05	0	0.148154	0	2	0	0.06
P02743	Serum amyloid P-component OS=Homo sapiens GN=APCS PE=1 SV=2	1	0_1_	0	3	0	0.000689283	0	0.435489	0	5	0	0.157
C0LU14	Uncharacterized protein OS=Danio rerio GN=cacna1sa PE=2 SV=1	1	0_1_	0	2	0	5.18999e-05	0	0.0495424	0	3	0	0.021
G1PA91	Uncharacterized protein OS=Myotis lucifugus GN=APOB PE=4 SV=1	1	0_1_	0	5	0	7.42072e-05	0	0.0256519	0	11	0	0.011
G1P830	Uncharacterized protein OS=Myotis lucifugus GN=KRT5 PE=3 SV=1	1	0_1_	0	4	0	0.000455063	0	0.104079	0	9	0	0.043
G1TDN6	Uncharacterized protein OS=Oryctolagus cuniculus GN=KRT5 PE=3 SV=1	1	0_1_	0	6	0	0.000679671	0	0.1508	0	13	0	0.061
Contaminant-Reverse
contaminant_INT-STD1	BSA	2	1_1_	9	8	0.00470701	0.0061788	0.264736	0.264736	103	122	0.102	0.102
contaminant_KERATIN02	no description	1	0_1_	0	4	0	0.000494245	0	0.213389	0	10	0	0.084
contaminant_KERATIN03	no description	1	0_1_	0	15	0	0.00160709	0	0.896706	0	31	0	0.278
contaminant_KERATIN05	no description	1	0_1_	0	3	0	0.000261079	0	0.119438	0	4	0	0.049
contaminant_KERATIN06	no description	1	0_1_	0	2	0	0.00020225	0	0.0739894	0	3	0	0.031
contaminant_KERATIN07	no description	1	0_1_	0	2	0	0.000194981	0	0.0715193	0	3	0	0.03
contaminant_KERATIN08	no description	1	0_1_	0	3	0	0.000262192	0	0.119438	0	4	0	0.049
contaminant_KERATIN10	no description	1	0_1_	0	2	0	0.000230565	0	0.0839269	0	3	0	0.035
contaminant_KERATIN12	no description	1	0_1_	0	2	0	0.000213982	0	0.0764652	0	3	0	0.032
contaminant_KERATIN13	no description	1	0_1_	0	11	0	0.00133869	0	0.399587	0	28	0	0.146
contaminant_KERATIN14	no description	1	0_1_	0	3	0	0.000240925	0	0.0939563	0	5	0	0.039
contaminant_KERATIN15	no description	1	0_1_	0	2	0	0.000146623	0	0.0592537	0	3	0	0.025
contaminant_KERATIN17	no description	1	0_1_	0	4	0	0.000468946	0	0.106624	0	9	0	0.044
contaminant_KERATIN18	no description	1	0_1_	0	2	0	0.000164103	0	0.0665962	0	3	0	0.028
contaminant_KERATIN20	no description	1	0_1_	0	3	0	0.000445537	0	0.0839269	0	7	0	0.035
contaminant_KERATIN21	no description	1	0_1_	0	3	0	0.000688897	0	0.129796	0	8	0	0.053
contaminant_KERATIN22	no description	1	0_1_	0	11	0	0.00114389	0	0.790606	0	24	0	0.253
contaminant_NRL_1MCOH	owl|| Immunoglobulin g1 (igg1) (mcg) with a hinge deletion, chain H...	2	1_1_	16	16	0.0177584	0.0147964	1.0893	1.18273	274	206	0.32	0.339
contaminant_NRL_1MCOL	owl|| Immunoglobulin g1 (igg1) (mcg) with a hinge deletion, chain L...	2	1_1_	7	6	0.00539376	0.00555065	1.04174	1.04174	42	39	0.31	0.31
Reverse_sp|B9KES1|ATPA_CAMLR	ATP synthase subunit alpha OS=Campylobacter lari (strain RM2100 / D67 / ATCC BAA-1060) GN=atpA PE=3 SV=1	1	0_1_	0	2	0	0.000122723	0	0.0715193	0	2	0	0.03
Reverse_sp|O14640|DVL1_HUMAN	Segment polarity protein dishevelled homolog DVL-1 OS=Homo sapiens GN=DVL1 PE=1 SV=2	1	1_0_	2	0	7.98255e-05	0	0.172195	0	2	0	0.069	0
Reverse_sp|O60503|ADCY9_HUMAN	Adenylate cyclase type 9 OS=Homo sapiens GN=ADCY9 PE=1 SV=4	1	1_0_	2	0	6.15063e-05	0	0.0185914	0	3	0	0.008	0
Reverse_sp|P08411|POLN_SFV	Non-structural polyprotein OS=Semliki forest virus PE=1 SV=2	1	1_0_	2	0	3.42179e-05	0	0.0280163	0	3	0	0.012	0
Reverse_sp|Q13402|MYO7A_HUMAN	Unconventional myosin-VIIa OS=Homo sapiens GN=MYO7A PE=1 SV=2	2	1_1_	2	2	0.000150281	0.000222064	0.0185914	0.0185914	12	16	0.008	0.008
Reverse_tr|A0A0B6EWH5|A0A0B6EWH5_9CORY	DNA segregation ATPase, FtsK/SpoIIIE family OS=Corynebacterium singulare GN=CSING_08245 PE=4 SV=1	1	1_0_	2	0	5.0207e-05	0	0.0616956	0	2	0	0.026	0
Reverse_tr|E7FE78|E7FE78_DANRE	Uncharacterized protein OS=Danio rerio GN=cnga1 PE=4 SV=2	1	0_1_	0	2	0	0.000240548	0	0.0399202	0	5	0	0.017
Reverse_tr|E9MY73|E9MY73_9HIV1	Envelope glycoprotein gp160 OS=Human immunodeficiency virus 1 GN=env PE=4 SV=1	1	0_1_	0	2	0	7.13272e-05	0	0.101539	0	2	0	0.042
Reverse_tr|G1PA91|G1PA91_MYOLU	Uncharacterized protein OS=Myotis lucifugus GN=APOB PE=4 SV=1	1	1_0_	2	0	1.82616e-05	0	0.00925291	0	3	0	0.004	0
Reverse_tr|G1PV29|G1PV29_MYOLU	Uncharacterized protein (Fragment) OS=Myotis lucifugus GN=MYO7A PE=4 SV=1	2	1_1_	2	2	0.000150417	0.000222265	0.0185914	0.0185914	12	16	0.008	0.008
Reverse_tr|G1SVH9|G1SVH9_RABIT	Uncharacterized protein OS=Oryctolagus cuniculus GN=KIAA1324 PE=4 SV=1	1	0_1_	0	2	0	6.06951e-05	0	0.0789467	0	2	0	0.033
Reverse_tr|H0VR59|H0VR59_CAVPO	Uncharacterized protein OS=Cavia porcellus GN=EPHB4 PE=4 SV=1	1	0_1_	0	2	0	0.000124588	0	0.0423174	0	4	0	0.018
Reverse_tr|H0WD44|H0WD44_CAVPO	Uncharacterized protein OS=Cavia porcellus GN=MYO7A PE=4 SV=1	2	1_1_	2	2	0.000152624	0.000225526	0.0185914	0.0185914	12	16	0.008	0.008
Reverse_tr|H2QAH4|H2QAH4_PANTR	Uncharacterized protein OS=Pan troglodytes GN=ADCY9 PE=3 SV=1	1	1_0_	2	0	6.31396e-05	0	0.0185914	0	3	0	0.008	0
Reverse_tr|H2RBE2|H2RBE2_PANTR	Segment polarity protein dishevelled homolog DVL-1 (Fragment) OS=Pan troglodytes GN=DVL1 PE=4 SV=1	1	1_0_	2	0	9.05036e-05	0	0.196741	0	2	0	0.078	0
Reverse_tr|K9J6D2|K9J6D2_DESRO	Putative conserved plasma membrane protein (Fragment) OS=Desmodus rotundus PE=2 SV=1	2	1_1_	2	2	0.000124503	5.51922e-05	0.0303861	0.0303861	10	4	0.013	0.013

## Sheet: Fraction 7
Accession	description	occurrence	status	peptide_count_AM-PC7(searched:2018-11-08)	peptide_count_AM-P7(searched:2018-11-08)	NSAF_AM-PC7(searched:2018-11-08)	NSAF_AM-P7(searched:2018-11-08)	EMPAI_AM-PC7(searched:2018-11-08)	EMPAI_AM-P7(searched:2018-11-08)	spectral_count__AM-PC7(searched:2018-11-08)	spectral_count__AM-P7(searched:2018-11-08)	seqcov_AM-PC7(searched:2018-11-08)	seqcov_AM-P7(searched:2018-11-08)
Isc_5B	no description	1	0_1_	0	16	0	0.00262073	0	3.36516	0	38	0	0.64
P02765	Alpha-2-HS-glycoprotein OS=Homo sapiens GN=AHSG PE=1 SV=1	2	1_1_	10	14	0.00258534	0.00623819	1.13796	2.03389	45	86	0.33	0.482
P06727	Apolipoprotein A-IV OS=Homo sapiens GN=APOA4 PE=1 SV=3	2	1_1_	36	33	0.00846591	0.00880647	4.188	4.15229	159	131	0.715	0.712
P10909	Clusterin OS=Homo sapiens GN=CLU PE=1 SV=1	2	1_1_	10	12	0.00201927	0.0034981	1.00909	1.31739	43	59	0.303	0.365
P00742	Coagulation factor X OS=Homo sapiens GN=F10 PE=1 SV=2	2	1_1_	2	4	0.00012962	0.000272757	0.135011	0.377209	3	5	0.055	0.139
P08603	Complement factor H OS=Homo sapiens GN=CFH PE=1 SV=4	2	1_1_	63	67	0.00469315	0.0082826	2.42768	2.89942	274	383	0.535	0.591
P05156	Complement factor I OS=Homo sapiens GN=CFI PE=1 SV=2	2	1_1_	10	11	0.00112115	0.00164384	0.588547	0.644372	31	36	0.201	0.216
P02679	Fibrinogen gamma chain OS=Homo sapiens GN=FGG PE=1 SV=3	2	1_1_	31	32	0.0099141	0.0127523	2.8815	3.21697	213	217	0.589	0.625
P04196	Histidine-rich glycoprotein OS=Homo sapiens GN=HRG PE=1 SV=1	2	1_1_	9	16	0.00128518	0.00273817	0.432188	1.32274	32	54	0.156	0.366
P01042	Kininogen-1 OS=Homo sapiens GN=KNG1 PE=1 SV=2	2	1_1_	24	30	0.0025865	0.00421639	1.29087	2.04088	79	102	0.36	0.483
P51884	Lumican OS=Homo sapiens GN=LUM PE=1 SV=2	2	1_1_	3	4	0.000499051	0.000866367	0.244515	0.435489	8	11	0.095	0.157
Q5VY30	Retinol binding protein 4, plasma, isoform CRA_b OS=Homo sapiens GN=RBP4 PE=1 SV=2	2	1_1_	5	6	0.00201313	0.00321059	0.761976	1.49459	19	24	0.246	0.397
P02753	Retinol-binding protein 4 OS=Homo sapiens GN=RBP4 PE=1 SV=3	2	1_1_	5	6	0.0019931	0.00317864	0.75388	1.47172	19	24	0.244	0.393
P02769	Serum albumin OS=Bos taurus GN=ALB PE=1 SV=4	2	1_1_	5	6	0.00184102	0.00412254	0.124605	0.21899	53	94	0.051	0.086
P02770	Serum albumin OS=Rattus norvegicus GN=Alb PE=1 SV=2	2	1_1_	2	3	0.000624224	0.000875694	0.0495424	0.104079	18	20	0.021	0.043
P02743	Serum amyloid P-component OS=Homo sapiens GN=APCS PE=1 SV=2	2	1_1_	2	4	0.000378205	0.000955017	0.230269	0.592209	4	8	0.09	0.202
P27169	Serum paraoxonase/arylesterase 1 OS=Homo sapiens GN=PON1 PE=1 SV=3	2	1_1_	9	10	0.00142546	0.00157477	1.5293	1.97167	24	21	0.403	0.473
H2QQB5	Uncharacterized protein OS=Pan troglodytes GN=FGA PE=4 SV=1	2	1_1_	22	23	0.00314082	0.00393476	0.667247	0.725838	129	128	0.222	0.237
H2RDH7	Uncharacterized protein OS=Pan troglodytes GN=FGG PE=4 SV=1	2	1_1_	25	26	0.00824444	0.0105288	2.01301	2.27341	174	176	0.479	0.515
P02774	Vitamin D-binding protein OS=Homo sapiens GN=GC PE=1 SV=1	2	1_1_	13	18	0.00151242	0.00348209	1.2751	1.74789	34	62	0.357	0.439
P04004	Vitronectin OS=Homo sapiens GN=VTN PE=1 SV=1	2	1_1_	8	13	0.0016321	0.00245048	0.807174	1.63633	37	44	0.257	0.421
P19652	Alpha-1-acid glycoprotein 2 OS=Homo sapiens GN=ORM2 PE=1 SV=2	2	1_1_	2	5	0.0004196	0.00132443	0.216186	0.794734	4	10	0.085	0.254
P01011	Alpha-1-antichymotrypsin OS=Homo sapiens GN=SERPINA3 PE=1 SV=2	2	1_1_	23	22	0.00523384	0.00503472	1.8774	1.75423	105	80	0.459	0.44
P01009	Alpha-1-antitrypsin OS=Homo sapiens GN=SERPINA1 PE=1 SV=3	2	1_1_	52	44	0.0492317	0.0429249	4.10505	3.25598	976	674	0.708	0.629
P04217	Alpha-1B-glycoprotein OS=Homo sapiens GN=A1BG PE=1 SV=4	2	1_1_	27	24	0.00536707	0.00865858	2.7325	2.41193	126	161	0.572	0.533
P08697	Alpha-2-antiplasmin OS=Homo sapiens GN=SERPINF2 PE=1 SV=3	2	1_1_	17	10	0.00188948	0.00151811	1.31739	0.96336	44	28	0.365	0.293
P12763	Alpha-2-HS-glycoprotein OS=Bos taurus GN=AHSG PE=1 SV=2	2	1_1_	3	2	0.000293662	0.00022246	0.361445	0.137627	5	3	0.134	0.056
P01023	Alpha-2-macroglobulin OS=Homo sapiens GN=A2M PE=1 SV=3	2	1_1_	131	111	0.022544	0.0150624	4.45758	4.26017	1576	834	0.737	0.721
Q9TSZ0	Angiotensinogen OS=Callithrix jacchus GN=AGT PE=2 SV=1	2	1_1_	3	2	0.000607384	0.00027388	0.158777	0.104079	14	5	0.064	0.043
P01019	Angiotensinogen OS=Homo sapiens GN=AGT PE=1 SV=1	2	1_1_	18	16	0.00221718	0.001976	2.16957	1.48886	51	36	0.501	0.396
G1FM85	Anti-Influenza A hemagglutinin heavy chain variable region (Fragment) OS=Homo sapiens PE=2 SV=1	2	1_1_	3	3	0.00147104	0.00103183	0.678804	0.678804	9	5	0.225	0.225
G1FM92	Anti-Influenza A hemagglutinin heavy chain variable region (Fragment) OS=Homo sapiens PE=2 SV=1	2	1_1_	3	3	0.00147104	0.00103183	0.678804	0.678804	9	5	0.225	0.225
G1FM93	Anti-Influenza A hemagglutinin heavy chain variable region (Fragment) OS=Homo sapiens PE=2 SV=1	2	1_1_	3	3	0.00147104	0.00103183	0.678804	0.678804	9	5	0.225	0.225
P01008	Antithrombin-III OS=Homo sapiens GN=SERPINC1 PE=1 SV=1	2	1_1_	33	29	0.00595285	0.00573731	2.56451	2.3266	131	100	0.552	0.522
P02647	Apolipoprotein A-I OS=Homo sapiens GN=APOA1 PE=1 SV=1	2	1_1_	38	33	0.0170575	0.0213368	4.80764	4.52077	216	214	0.764	0.742
P68292	Apolipoprotein A-I OS=Macaca fascicularis GN=APOA1 PE=1 SV=1	2	1_1_	24	21	0.0107399	0.0145569	2.22849	2.06902	136	146	0.509	0.487
P0DM91	Apolipoprotein A-I OS=Pan paniscus GN=APOA1 PE=1 SV=1	2	1_1_	35	31	0.0164257	0.0208382	4.01187	3.76431	208	209	0.7	0.678
P02652	Apolipoprotein A-II OS=Homo sapiens GN=APOA2 PE=1 SV=1	2	1_1_	9	9	0.00400613	0.00692149	3.36516	3.36516	19	26	0.64	0.64
P0DM95	Apolipoprotein A-II OS=Pan paniscus GN=APOA2 PE=1 SV=1	2	1_1_	3	3	0.00210849	0.00292832	0.62181	0.62181	10	11	0.21	0.21
Q8MIQ5	Apolipoprotein A-II OS=Pan troglodytes GN=APOA2 PE=1 SV=1	2	1_1_	3	3	0.00210849	0.00292832	0.62181	0.62181	10	11	0.21	0.21
G1U9R4	Apolipoprotein B OS=Oryctolagus cuniculus GN=APOB PE=4 SV=1	2	1_1_	11	7	0.000153058	0.000105407	0.0519619	0.0303861	33	18	0.022	0.013
A8MUN2	Apolipoprotein B-100 OS=Homo sapiens GN=APOB PE=1 SV=2	2	1_1_	44	20	0.0033359	0.0015754	2.80189	1.1928	131	49	0.58	0.341
P04114	Apolipoprotein B-100 OS=Homo sapiens GN=APOB PE=1 SV=2	2	1_1_	205	91	0.00294348	0.00137102	2.04088	0.770109	637	235	0.483	0.248
P19035	Apolipoprotein C-III OS=Bos taurus GN=APOC3 PE=1 SV=2	2	1_1_	2	2	0.00175708	0.00221843	0.468926	0.468926	8	8	0.167	0.167
P02656	Apolipoprotein C-III OS=Homo sapiens GN=APOC3 PE=1 SV=1	2	1_1_	3	3	0.00191681	0.0024201	0.874995	0.874995	9	9	0.273	0.273
P05090	Apolipoprotein D OS=Homo sapiens GN=APOD PE=1 SV=1	2	1_1_	3	2	0.000780923	0.00056341	0.588547	0.355189	7	4	0.201	0.132
P02649	Apolipoprotein E OS=Homo sapiens GN=APOE PE=1 SV=1	2	1_1_	13	11	0.00292661	0.00310719	2.10456	1.76694	44	37	0.492	0.442
P18650	Apolipoprotein E OS=Sus scrofa GN=APOE PE=1 SV=2	2	1_1_	3	2	0.000532111	0.000587848	0.191242	0.14025	8	7	0.076	0.057
O14791	Apolipoprotein L1 OS=Homo sapiens GN=APOL1 PE=1 SV=5	2	1_1_	14	7	0.00143038	0.00107019	1.58226	0.448772	27	16	0.412	0.161
P08519	Apolipoprotein(a) OS=Homo sapiens GN=LPA PE=1 SV=1	2	1_1_	4	3	3.70887e-05	4.68269e-05	0.435489	0.425608	8	8	0.157	0.154
P02749	Beta-2-glycoprotein 1 OS=Homo sapiens GN=APOH PE=1 SV=3	2	1_1_	3	4	0.000244463	0.000617301	0.315225	0.552387	4	8	0.119	0.191
P04003	C4b-binding protein alpha chain OS=Homo sapiens GN=C4BPA PE=1 SV=2	2	1_1_	12	6	0.000953589	0.000713463	0.790606	0.34586	27	16	0.253	0.129
P22792	Carboxypeptidase N subunit 2 OS=Homo sapiens GN=CPN2 PE=1 SV=3	2	1_1_	8	8	0.000502943	0.000732691	1.35505	1.05116	13	15	0.372	0.312
B4DMX2	cDNA FLJ51250, highly similar to Plasma kallikrein (EC 3.4.21.34) OS=Homo sapiens PE=2 SV=1	2	1_1_	11	10	0.00106655	0.00134659	0.690441	0.606941	26	26	0.228	0.206
A8K9A9	cDNA FLJ77744, highly similar to Homo sapiens kallikrein B, plasma (Fletcher factor) 1 (KLKB1), mRNA OS=Homo sapiens PE=2 SV=1	2	1_1_	16	12	0.00118974	0.00121005	0.958845	0.599558	36	29	0.292	0.204
P00450	Ceruloplasmin OS=Homo sapiens GN=CP PE=1 SV=1	2	1_1_	19	15	0.000930508	0.000949861	0.588547	0.531088	47	38	0.201	0.185
P03951	Coagulation factor XI OS=Homo sapiens GN=F11 PE=1 SV=1	2	1_1_	2	2	0.000236151	0.000298156	0.0839269	0.0839269	7	7	0.035	0.035
P00748	Coagulation factor XII OS=Homo sapiens GN=F12 PE=1 SV=3	2	1_1_	12	6	0.00130281	0.000779154	0.713957	0.592209	38	18	0.234	0.202
P00736	Complement C1r subcomponent OS=Homo sapiens GN=C1R PE=1 SV=2	2	1_1_	10	8	0.000957045	0.000679688	0.489361	0.435489	32	18	0.173	0.157
P09871	Complement C1s subcomponent OS=Homo sapiens GN=C1S PE=1 SV=1	2	1_1_	13	5	0.000950047	0.000348241	0.896706	0.393157	31	9	0.278	0.144
P01024	Complement C3 OS=Homo sapiens GN=C3 PE=1 SV=2	2	1_1_	154	126	0.0119815	0.010133	4.28445	3.76431	945	633	0.723	0.678
P0C0L4	Complement C4-A OS=Homo sapiens GN=C4A PE=1 SV=2	2	1_1_	99	71	0.0049448	0.00349555	3.23643	2.14775	409	229	0.627	0.498
P0C0L5	Complement C4-B OS=Homo sapiens GN=C4B PE=1 SV=2	2	1_1_	98	71	0.00492062	0.00351081	3.12098	2.19154	407	230	0.615	0.504
P01029	Complement C4-B OS=Mus musculus GN=C4b PE=1 SV=3	2	1_1_	11	6	0.000448873	0.000352293	0.1324	0.0715193	37	23	0.054	0.03
P01031	Complement C5 OS=Homo sapiens GN=C5 PE=1 SV=4	2	1_1_	49	18	0.00147192	0.000571814	1.15774	0.425608	117	36	0.334	0.154
P13671	Complement component C6 OS=Homo sapiens GN=C6 PE=1 SV=3	2	1_1_	19	16	0.00119647	0.00133961	0.770109	0.531088	53	47	0.248	0.185
P10643	Complement component C7 OS=Homo sapiens GN=C7 PE=1 SV=2	2	1_1_	22	11	0.0012756	0.000663159	1.208	0.595879	51	21	0.344	0.203
P07357	Complement component C8 alpha chain OS=Homo sapiens GN=C8A PE=1 SV=2	2	1_1_	11	9	0.00140807	0.00127635	0.644372	0.538155	39	28	0.216	0.187
P07358	Complement component C8 beta chain OS=Homo sapiens GN=C8B PE=1 SV=3	2	1_1_	13	9	0.000927593	0.000720707	1.12324	0.559552	26	16	0.327	0.193
P07360	Complement component C8 gamma chain OS=Homo sapiens GN=C8G PE=1 SV=3	2	1_1_	5	2	0.00187885	0.0010543	1.02768	0.25603	18	8	0.307	0.099
P02748	Complement component C9 OS=Homo sapiens GN=C9 PE=1 SV=2	2	1_1_	17	10	0.0015842	0.00119057	1.21309	0.667247	42	25	0.345	0.222
P00751	Complement factor B OS=Homo sapiens GN=CFB PE=1 SV=2	2	1_1_	44	39	0.00593358	0.00578417	2.69828	2.67282	215	166	0.568	0.565
Q03591	Complement factor H-related protein 1 OS=Homo sapiens GN=CFHR1 PE=1 SV=2	2	1_1_	5	5	0.0010223	0.00145206	0.358313	0.698244	16	18	0.133	0.23
P08185	Corticosteroid-binding globulin OS=Homo sapiens GN=SERPINA6 PE=1 SV=1	2	1_1_	5	3	0.000624738	0.000262924	0.367729	0.193988	12	4	0.136	0.077
P50451	Corticosteroid-binding globulin OS=Saimiri sciureus GN=SERPINA6 PE=2 SV=1	2	1_1_	3	2	0.000363533	0.000131138	0.177606	0.127197	7	2	0.071	0.052
H0V0Z9	Fibrinogen alpha chain OS=Cavia porcellus GN=FGA PE=4 SV=1	2	1_1_	2	2	0.000793518	0.00147895	0.0641431	0.0641431	21	31	0.027	0.027
P02671	Fibrinogen alpha chain OS=Homo sapiens GN=FGA PE=1 SV=2	2	1_1_	49	44	0.00657382	0.00799248	2.01301	2.11889	270	260	0.479	0.494
G1T0X2	Fibrinogen alpha chain OS=Oryctolagus cuniculus GN=FGA PE=4 SV=1	2	1_1_	3	3	0.000649966	0.00128018	0.0764652	0.0764652	25	39	0.032	0.032
P02675	Fibrinogen beta chain OS=Homo sapiens GN=FGB PE=1 SV=2	2	1_1_	45	42	0.0156312	0.016645	3.80839	3.63447	364	307	0.682	0.666
Q3TGR2	Fibrinogen beta chain OS=Mus musculus GN=Fgb PE=1 SV=1	2	1_1_	14	12	0.0032	0.00309934	0.853532	0.819701	73	56	0.268	0.26
G1T0W8	Fibrinogen beta chain OS=Oryctolagus cuniculus GN=FGB PE=4 SV=2	2	1_1_	9	9	0.00250087	0.00255867	0.485936	0.534617	58	47	0.172	0.186
G1U9R6	Fibronectin (Fragment) OS=Oryctolagus cuniculus GN=FN1 PE=4 SV=1	2	1_1_	14	8	0.00029538	0.000230343	0.183042	0.0914403	34	21	0.073	0.038
P07589	Fibronectin OS=Bos taurus GN=FN1 PE=1 SV=4	2	1_1_	10	7	0.000212721	0.00021486	0.116863	0.0764652	25	20	0.048	0.032
P02751	Fibronectin OS=Homo sapiens GN=FN1 PE=1 SV=4	2	1_1_	28	17	0.000600911	0.000502074	0.422329	0.216186	68	45	0.153	0.085
A0A087WR50	Fibronectin OS=Mus musculus GN=Fn1 PE=1 SV=1	2	1_1_	11	6	0.000238597	0.000189673	0.142878	0.0641431	27	17	0.058	0.027
A0A087WSN6	Fibronectin OS=Mus musculus GN=Fn1 PE=1 SV=1	2	1_1_	11	6	0.00024795	0.000197107	0.148154	0.0665962	27	17	0.06	0.028
P11276	Fibronectin OS=Mus musculus GN=Fn1 PE=1 SV=4	2	1_1_	11	6	0.000229831	0.000182704	0.137627	0.0616956	27	17	0.056	0.026
O75636	Ficolin-3 OS=Homo sapiens GN=FCN3 PE=1 SV=2	2	1_1_	6	3	0.00105777	0.000623236	0.492794	0.250259	15	7	0.174	0.097
P20305	Gelsolin (Fragment) OS=Sus scrofa GN=GSN PE=1 SV=1	2	1_1_	20	14	0.00155679	0.00155175	0.671091	0.555966	57	45	0.223	0.192
P06396	Gelsolin OS=Homo sapiens GN=GSN PE=1 SV=1	2	1_1_	36	27	0.00256147	0.00251913	2.22849	1.83792	95	74	0.509	0.453
H2QXT3	Gelsolin OS=Pan troglodytes GN=GSN PE=2 SV=1	2	1_1_	36	27	0.00256147	0.00251913	2.22849	1.83792	95	74	0.509	0.453
Q6PAC1	Gelsolin, isoform CRA_c OS=Mus musculus GN=Gsn PE=2 SV=1	2	1_1_	15	8	0.00132682	0.00112894	0.531088	0.303167	46	31	0.185	0.115
P00738	Haptoglobin OS=Homo sapiens GN=HP PE=1 SV=1	2	1_1_	50	48	0.0343279	0.0441937	3.51856	3.4978	661	674	0.655	0.653
P00739	Haptoglobin-related protein OS=Homo sapiens GN=HPR PE=2 SV=2	2	1_1_	31	27	0.0193884	0.0242497	3.14954	2.9355	320	317	0.618	0.595
P69905	Hemoglobin subunit alpha OS=Homo sapiens GN=HBA1 PE=1 SV=2	2	1_1_	6	6	0.00311819	0.00262462	2.65595	1.82488	21	14	0.563	0.451
P68871	Hemoglobin subunit beta OS=Homo sapiens GN=HBB PE=1 SV=2	2	1_1_	9	8	0.00458991	0.00561397	3.57088	3.57088	32	31	0.66	0.66
P02790	Hemopexin OS=Homo sapiens GN=HPX PE=1 SV=2	2	1_1_	25	24	0.00378798	0.00570452	2.63915	2.89942	83	99	0.561	0.591
P05546	Heparin cofactor 2 OS=Homo sapiens GN=SERPIND1 PE=1 SV=3	2	1_1_	16	9	0.00177468	0.00101363	1.41546	0.790606	42	19	0.383	0.253
P01876	Ig alpha-1 chain C region OS=Homo sapiens GN=IGHA1 PE=1 SV=2	2	1_1_	22	21	0.0159481	0.0129712	3.87529	3.42588	267	172	0.688	0.646
P01877	Ig alpha-2 chain C region OS=Homo sapiens GN=IGHA2 PE=1 SV=3	2	1_1_	20	19	0.00837195	0.00970887	3.28549	3.28549	135	124	0.632	0.632
A0A0A0MS09	Ig delta chain C region (Fragment) OS=Homo sapiens GN=IGHD PE=1 SV=1	2	1_1_	4	4	0.000686485	0.000557186	0.386756	0.258925	14	9	0.142	0.1
P01880	Ig delta chain C region OS=Homo sapiens GN=IGHD PE=1 SV=2	2	1_1_	4	4	0.000768721	0.000623932	0.442115	0.294196	14	9	0.159	0.112
P01857	Ig gamma-1 chain C region OS=Homo sapiens GN=IGHG1 PE=1 SV=1	2	1_1_	26	26	0.0353332	0.0264598	2.92645	3.14954	553	328	0.594	0.618
P01859	Ig gamma-2 chain C region OS=Homo sapiens GN=IGHG2 PE=1 SV=2	2	1_1_	21	22	0.0224431	0.0161686	3.25598	3.25598	347	198	0.629	0.629
P01860	Ig gamma-3 chain C region OS=Homo sapiens GN=IGHG3 PE=1 SV=2	2	1_1_	22	19	0.0138143	0.0146169	3.02717	1.96483	247	207	0.605	0.472
P01861	Ig gamma-4 chain C region OS=Homo sapiens GN=IGHG4 PE=1 SV=1	2	1_1_	20	15	0.00889822	0.00691986	5.23735	4.30884	138	85	0.795	0.725
P01764	Ig heavy chain V-III region 23 OS=Homo sapiens GN=IGHV3-23 PE=1 SV=2	2	1_1_	2	2	0.00126149	0.000910123	0.541701	0.541701	7	4	0.188	0.188
P01766	Ig heavy chain V-III region BRO OS=Homo sapiens PE=1 SV=1	2	1_1_	3	2	0.0045684	0.0031058	0.778279	0.778279	26	14	0.25	0.25
P01770	Ig heavy chain V-III region NIE OS=Homo sapiens PE=1 SV=1	2	1_1_	2	2	0.000708736	0.000894827	0.559552	0.559552	4	4	0.193	0.193
P01834	Ig kappa chain C region OS=Homo sapiens GN=IGKC PE=1 SV=1	2	1_1_	14	11	0.0473416	0.0406851	6.70903	6.37904	238	162	0.887	0.868
P01597	Ig kappa chain V-I region DEE OS=Homo sapiens PE=1 SV=1	2	1_1_	2	2	0.000976153	0.000985967	0.857804	0.857804	5	4	0.269	0.269
P01617	Ig kappa chain V-II region TEW OS=Homo sapiens PE=1 SV=1	2	1_1_	2	3	0.00223911	0.00212026	0.386756	1.12324	12	9	0.142	0.327
P18135	Ig kappa chain V-III region HAH OS=Homo sapiens PE=2 SV=1	2	1_1_	4	2	0.00506692	0.00123819	1.31206	0.737801	31	6	0.364	0.24
P18136	Ig kappa chain V-III region HIC OS=Homo sapiens PE=1 SV=2	2	1_1_	4	2	0.00506692	0.00123819	1.31206	0.737801	31	6	0.364	0.24
P01620	Ig kappa chain V-III region SIE OS=Homo sapiens PE=1 SV=1	2	1_1_	4	2	0.00619006	0.00170961	1.47742	0.770109	32	7	0.394	0.248
P01623	Ig kappa chain V-III region WOL OS=Homo sapiens PE=1 SV=1	2	1_1_	4	2	0.00619006	0.00170961	1.47742	0.770109	32	7	0.394	0.248
P06312	Ig kappa chain V-IV region (Fragment) OS=Homo sapiens GN=IGKV4-1 PE=4 SV=1	2	1_1_	5	2	0.00139404	0.00176007	0.986095	0.577611	8	8	0.298	0.198
P06314	Ig kappa chain V-IV region B17 OS=Homo sapiens PE=2 SV=1	2	1_1_	4	2	0.0009441	0.00158932	0.51008	0.51008	6	8	0.179	0.179
P06313	Ig kappa chain V-IV region JI OS=Homo sapiens PE=4 SV=1	2	1_1_	5	2	0.00126827	0.00160127	0.86638	0.513561	8	8	0.271	0.18
P01625	Ig kappa chain V-IV region Len OS=Homo sapiens PE=1 SV=2	2	1_1_	5	3	0.00147964	0.00233518	1.33346	1.33346	8	10	0.368	0.368
P04208	Ig lambda chain V-I region WAH OS=Homo sapiens PE=1 SV=1	2	1_1_	2	2	0.0019344	0.0024423	0.659587	0.659587	10	10	0.22	0.22
P80748	Ig lambda chain V-III region LOI OS=Homo sapiens PE=1 SV=1	2	1_1_	4	3	0.00569862	0.00527625	1.8774	1.43781	30	22	0.459	0.387
P0CG04	Ig lambda-1 chain C regions OS=Homo sapiens GN=IGLC1 PE=1 SV=1	2	1_1_	10	10	0.020886	0.0188357	5.62216	5.62216	105	75	0.821	0.821
P0CG05	Ig lambda-2 chain C regions OS=Homo sapiens GN=IGLC2 PE=1 SV=1	2	1_1_	11	11	0.0234719	0.0208448	6.70903	5.62216	118	83	0.887	0.821
P0CG06	Ig lambda-3 chain C regions OS=Homo sapiens GN=IGLC3 PE=1 SV=1	2	1_1_	10	11	0.023074	0.0208448	5.62216	5.62216	116	83	0.821	0.821
P0CF74	Ig lambda-6 chain C region OS=Homo sapiens GN=IGLC6 PE=4 SV=1	2	1_1_	7	6	0.0107414	0.00954341	3.47713	1.89734	54	38	0.651	0.462
A0M8Q6	Ig lambda-7 chain C region OS=Homo sapiens GN=IGLC7 PE=4 SV=2	2	1_1_	5	6	0.00497286	0.00452056	1.89734	2.60579	25	18	0.462	0.557
A0A087WYJ9	Ig mu chain C region OS=Homo sapiens GN=IGHM PE=1 SV=1	2	1_1_	27	18	0.00601923	0.00382206	1.48886	1.1677	171	86	0.396	0.336
P01871	Ig mu chain C region OS=Homo sapiens GN=IGHM PE=1 SV=3	2	1_1_	25	16	0.00779022	0.00482949	1.84446	1.36592	167	82	0.454	0.374
S6C4R2	IgG H chain OS=Homo sapiens PE=1 SV=1	2	1_1_	3	3	0.00276021	0.00338814	0.364583	0.364583	36	35	0.135	0.135
P01591	Immunoglobulin J chain OS=Homo sapiens GN=JCHAIN PE=1 SV=4	2	1_1_	6	4	0.00238697	0.00200914	1.12324	0.710015	18	12	0.327	0.233
B9A064	Immunoglobulin lambda-like polypeptide 5 OS=Homo sapiens GN=IGLL5 PE=2 SV=2	2	1_1_	11	11	0.0113307	0.0106982	1.77971	1.77971	115	86	0.444	0.444
Q7TMY7	Importin-8 OS=Mus musculus GN=Ipo8 PE=1 SV=3	2	1_1_	2	2	6.26284e-05	0.00010543	0.119438	0.119438	3	4	0.049	0.049
B2RMS9	Inter-alpha (Globulin) inhibitor H4 (Plasma Kallikrein-sensitive glycoprotein) OS=Homo sapiens GN=ITIH4 PE=2 SV=1	2	1_1_	44	32	0.00378621	0.00251899	2.53997	1.68534	167	88	0.549	0.429
Q59FS1	Inter-alpha (Globulin) inhibitor H4 (Plasma Kallikrein-sensitive glycoprotein) variant (Fragment) OS=Homo sapiens PE=4 SV=1	2	1_1_	32	25	0.00325775	0.002704	2.26588	1.66686	108	71	0.514	0.426
P19827	Inter-alpha-trypsin inhibitor heavy chain H1 OS=Homo sapiens GN=ITIH1 PE=1 SV=3	2	1_1_	33	20	0.0026848	0.00201631	1.47172	0.807174	116	69	0.393	0.257
P19823	Inter-alpha-trypsin inhibitor heavy chain H2 OS=Homo sapiens GN=ITIH2 PE=1 SV=2	2	1_1_	46	31	0.00334327	0.00261708	1.47742	0.918669	150	93	0.394	0.283
Q06033	Inter-alpha-trypsin inhibitor heavy chain H3 OS=Homo sapiens GN=ITIH3 PE=1 SV=2	2	1_1_	7	4	0.000307982	0.000418759	0.250259	0.191242	13	14	0.097	0.076
Q14624	Inter-alpha-trypsin inhibitor heavy chain H4 OS=Homo sapiens GN=ITIH4 PE=1 SV=4	2	1_1_	44	32	0.00378621	0.00251899	2.53997	1.68534	167	88	0.549	0.429
P79263	Inter-alpha-trypsin inhibitor heavy chain H4 OS=Sus scrofa GN=ITIH4 PE=1 SV=1	2	1_1_	3	2	0.000274722	0.000260141	0.0495424	0.0495424	12	9	0.021	0.021
A2NJV5	Kappa light chain variable region (Fragment) OS=Homo sapiens GN=IGKV A18 PE=4 SV=1	2	1_1_	4	2	0.00243958	0.00176007	1.22331	0.577611	14	8	0.347	0.198
O08677	Kininogen-1 OS=Mus musculus GN=Kng1 PE=1 SV=1	2	1_1_	2	2	0.000127594	0.000322192	0.0568175	0.0568175	4	8	0.024	0.024
P02750	Leucine-rich alpha-2-glycoprotein OS=Homo sapiens GN=LRG1 PE=1 SV=2	2	1_1_	5	3	0.000668398	0.000460307	0.442115	0.3122	11	6	0.159	0.118
Q96PD5	N-acetylmuramoyl-L-alanine amidase OS=Homo sapiens GN=PGLYRP2 PE=1 SV=1	2	1_1_	3	3	0.00025624	0.000184869	0.250259	0.250259	7	4	0.097	0.097
P55058	Phospholipid transfer protein OS=Homo sapiens GN=PLTP PE=1 SV=1	2	1_1_	2	2	0.000128306	0.000161995	0.205036	0.205036	3	3	0.081	0.081
P36955	Pigment epithelium-derived factor OS=Homo sapiens GN=SERPINF1 PE=1 SV=4	2	1_1_	6	2	0.000706193	0.000191061	0.485936	0.104079	14	3	0.172	0.043
C9J075	Plasma kallikrein (Fragment) OS=Homo sapiens GN=KLKB1 PE=1 SV=1	2	1_1_	3	3	0.000712328	0.00107923	0.595879	0.595879	5	6	0.203	0.203
C9JCT1	Plasma kallikrein (Fragment) OS=Homo sapiens GN=KLKB1 PE=1 SV=1	2	1_1_	3	3	0.000747692	0.00113281	0.633052	0.633052	5	6	0.213	0.213
H0YAC1	Plasma kallikrein (Fragment) OS=Homo sapiens GN=KLKB1 PE=1 SV=1	2	1_1_	16	12	0.0011065	0.00112538	0.86638	0.548817	36	29	0.271	0.19
P03952	Plasma kallikrein OS=Homo sapiens GN=KLKB1 PE=1 SV=1	2	1_1_	16	12	0.00118974	0.00121005	0.958845	0.599558	36	29	0.292	0.204
E9PBC5	Plasma kallikrein OS=Homo sapiens GN=KLKB1 PE=1 SV=2	2	1_1_	12	10	0.00114859	0.00134659	0.896706	0.606941	28	26	0.278	0.206
P26262	Plasma kallikrein OS=Mus musculus GN=Klkb1 PE=1 SV=2	2	1_1_	3	2	0.000330484	0.000333807	0.106624	0.0665962	10	8	0.044	0.028
E9PGN7	Plasma protease C1 inhibitor OS=Homo sapiens GN=SERPING1 PE=1 SV=1	2	1_1_	21	15	0.00380538	0.00269643	1.15278	1.02302	98	55	0.333	0.306
H9KV48	Plasma protease C1 inhibitor OS=Homo sapiens GN=SERPING1 PE=1 SV=1	2	1_1_	19	15	0.00387088	0.00316233	1.40991	1.25944	85	55	0.382	0.354
P05155	Plasma protease C1 inhibitor OS=Homo sapiens GN=SERPING1 PE=1 SV=2	2	1_1_	22	16	0.00421698	0.00303481	1.4322	1.26986	100	57	0.386	0.356
A6MLD5	Plasma protease C1 inhibitor-like protein (Fragment) OS=Callithrix jacchus PE=2 SV=1	2	1_1_	2	2	0.00254717	0.000893326	0.361445	0.361445	18	5	0.134	0.134
P06868	Plasminogen OS=Bos taurus GN=PLG PE=1 SV=2	2	1_1_	8	5	0.000753032	0.000754046	0.210598	0.169499	29	23	0.083	0.068
H0VJK2	Plasminogen OS=Cavia porcellus GN=LOC101789218 PE=3 SV=1	2	1_1_	6	5	0.000545299	0.000786831	0.185769	0.129796	21	24	0.074	0.053
P00747	Plasminogen OS=Homo sapiens GN=PLG PE=1 SV=2	2	1_1_	74	60	0.00913679	0.00995826	3.75335	3.62381	351	303	0.677	0.665
G1PGD5	Plasminogen OS=Myotis lucifugus GN=LPA PE=3 SV=1	2	1_1_	10	6	0.000956056	0.00104396	0.233105	0.188502	37	32	0.091	0.075
H2QU06	Plasminogen OS=Pan troglodytes GN=PLG PE=3 SV=1	2	1_1_	58	47	0.00721052	0.00746048	2.4435	2.34965	277	227	0.537	0.525
P20742	Pregnancy zone protein OS=Homo sapiens GN=PZP PE=1 SV=4	2	1_1_	11	9	0.00156501	0.000772407	0.16681	0.153453	110	43	0.067	0.062
P02760	Protein AMBP OS=Homo sapiens GN=AMBP PE=1 SV=1	2	1_1_	10	7	0.00341432	0.00226884	1.24905	0.733804	57	30	0.352	0.239
P00735	Prothrombin OS=Bos taurus GN=F2 PE=1 SV=2	2	1_1_	6	3	0.00101208	0.000724094	0.202264	0.0964782	30	17	0.08	0.04
P00734	Prothrombin OS=Homo sapiens GN=F2 PE=1 SV=2	2	1_1_	30	18	0.00393223	0.00295314	1.92415	1.06538	116	69	0.466	0.315
P02787	Serotransferrin OS=Homo sapiens GN=TF PE=1 SV=3	2	1_1_	94	87	0.0384543	0.0564077	5.57658	5.4121	1273	1479	0.818	0.807
Q921I1	Serotransferrin OS=Mus musculus GN=Tf PE=1 SV=1	2	1_1_	7	6	0.00151255	0.00145137	0.122018	0.122018	50	38	0.05	0.05
G1STF7	Serotransferrin OS=Oryctolagus cuniculus GN=TF PE=3 SV=1	2	1_1_	10	9	0.00227535	0.00325582	0.291219	0.291219	75	85	0.111	0.111
A5A6I6	Serotransferrin OS=Pan troglodytes GN=TF PE=2 SV=1	2	1_1_	87	81	0.034769	0.0511064	4.70164	4.78096	1151	1340	0.756	0.762
P35747	Serum albumin OS=Equus caballus GN=ALB PE=1 SV=1	2	1_1_	3	2	0.000521044	0.000789423	0.106624	0.0715193	15	18	0.044	0.03
P49064	Serum albumin OS=Felis catus GN=ALB PE=1 SV=1	2	1_1_	9	9	0.00287837	0.00577958	0.285287	0.285287	83	132	0.109	0.109
P02768	Serum albumin OS=Homo sapiens GN=ALB PE=1 SV=2	2	1_1_	82	81	0.0250665	0.0426637	4.98412	4.78096	724	976	0.777	0.762
P05452	Tetranectin OS=Homo sapiens GN=CLEC3B PE=1 SV=3	2	1_1_	5	4	0.00104381	0.00158145	0.936422	0.786488	10	12	0.287	0.252
P02766	Transthyretin OS=Homo sapiens GN=TTR PE=1 SV=1	2	1_1_	9	6	0.00444648	0.00416521	3.42588	2.6141	31	23	0.646	0.558
A2KUC3	UGa8H (Fragment) OS=Homo sapiens GN=IGHV PE=4 SV=1	2	1_1_	3	2	0.0015683	0.000880036	1.18273	0.520548	9	4	0.339	0.182
H2R272	Uncharacterized protein (Fragment) OS=Pan troglodytes GN=IGLC7 PE=4 SV=1	2	1_1_	6	7	0.0103435	0.00979456	1.89734	2.60579	52	39	0.462	0.557
H0V4A3	Uncharacterized protein OS=Cavia porcellus GN=APOB PE=4 SV=1	2	1_1_	11	6	0.0002178	8.77619e-05	0.0641431	0.0375284	47	15	0.027	0.016
H0VD80	Uncharacterized protein OS=Cavia porcellus GN=FGB PE=4 SV=1	2	1_1_	15	14	0.00399961	0.00433622	0.774189	0.896706	92	79	0.249	0.278
H0VBM5	Uncharacterized protein OS=Cavia porcellus GN=FGG PE=4 SV=1	2	1_1_	11	10	0.00347394	0.00487343	0.51705	0.386756	72	80	0.181	0.142
H0VMA2	Uncharacterized protein OS=Cavia porcellus GN=FN1 PE=4 SV=1	2	1_1_	10	7	0.000204212	0.000193374	0.116863	0.0764652	24	18	0.048	0.032
H0W0E6	Uncharacterized protein OS=Cavia porcellus GN=GPR179 PE=4 SV=1	2	1_1_	2	2	3.83536e-05	6.053e-05	0.0139114	0.0139114	4	5	0.006	0.006
H0VC89	Uncharacterized protein OS=Cavia porcellus GN=GSN PE=4 SV=1	2	1_1_	16	10	0.00117617	0.00119523	0.644372	0.402814	41	33	0.216	0.147
H0UTK9	Uncharacterized protein OS=Cavia porcellus GN=ITIH4 PE=4 SV=1	2	1_1_	6	4	0.000560173	0.000339483	0.114295	0.0889301	25	12	0.047	0.037
H0UWJ0	Uncharacterized protein OS=Cavia porcellus GN=TF PE=4 SV=1	2	1_1_	8	8	0.00225302	0.00338131	0.111732	0.111732	106	126	0.046	0.046
Q7Z3Y4	Uncharacterized protein OS=Homo sapiens PE=1 SV=1	2	1_1_	16	13	0.0217997	0.0191762	1.5293	1.47742	244	170	0.403	0.394
G1PA91	Uncharacterized protein OS=Myotis lucifugus GN=APOB PE=4 SV=1	2	1_1_	7	3	8.79116e-05	2.9209e-05	0.0327615	0.0162487	19	5	0.014	0.007
G1P500	Uncharacterized protein OS=Myotis lucifugus GN=FGA PE=4 SV=1	2	1_1_	2	2	0.000696331	0.00123083	0.0495424	0.0495424	25	35	0.021	0.021
G1P9V0	Uncharacterized protein OS=Myotis lucifugus GN=FGB PE=4 SV=1	2	1_1_	7	5	0.00385753	0.00348676	0.339677	0.294196	88	63	0.127	0.112
G1P505	Uncharacterized protein OS=Myotis lucifugus GN=FGG PE=4 SV=1	2	1_1_	4	4	0.00232213	0.00363548	0.183042	0.183042	50	62	0.073	0.073
G1NWI0	Uncharacterized protein OS=Myotis lucifugus GN=FN1 PE=4 SV=1	2	1_1_	10	7	0.000153407	0.000193686	0.111732	0.0715193	18	18	0.046	0.03
G1NSG7	Uncharacterized protein OS=Myotis lucifugus GN=GSN PE=4 SV=1	2	1_1_	17	12	0.00153688	0.00149786	0.648162	0.386756	57	44	0.217	0.142
G1PD69	Uncharacterized protein OS=Myotis lucifugus GN=ITIH4 PE=4 SV=1	2	1_1_	5	4	0.000354741	0.000363906	0.0964782	0.0964782	16	13	0.04	0.04
G1P4I2	Uncharacterized protein OS=Myotis lucifugus GN=TF PE=4 SV=1	2	1_1_	3	3	0.000253526	0.000266744	0.0568175	0.0568175	12	10	0.024	0.024
G1TKX3	Uncharacterized protein OS=Oryctolagus cuniculus GN=FGG PE=4 SV=1	2	1_1_	11	11	0.00173697	0.00213212	0.566751	0.432188	36	35	0.195	0.156
G1U9Q9	Uncharacterized protein OS=Oryctolagus cuniculus PE=3 SV=1	2	1_1_	6	5	0.000562264	0.000677628	0.153453	0.1508	22	21	0.062	0.061
H2QXR0	Uncharacterized protein OS=Pan troglodytes GN=AMBP PE=4 SV=1	2	1_1_	9	6	0.00294208	0.00201206	1.07491	0.588547	48	26	0.317	0.201
H2Q4U2	Uncharacterized protein OS=Pan troglodytes GN=APOA4 PE=4 SV=1	2	1_1_	32	29	0.00734777	0.0083359	3.59198	3.56037	138	124	0.662	0.659
H2R8Y5	Uncharacterized protein OS=Pan troglodytes GN=APOB PE=4 SV=1	2	1_1_	166	73	0.0024311	0.00112623	1.43781	0.584893	526	193	0.387	0.2
H2QQB4	Uncharacterized protein OS=Pan troglodytes GN=FGB PE=4 SV=1	2	1_1_	31	29	0.0121438	0.0118503	2.62243	2.48337	273	211	0.559	0.542
H2R1A9	Uncharacterized protein OS=Pan troglodytes GN=FN1 PE=4 SV=1	2	1_1_	27	17	0.000553298	0.000483629	0.380384	0.207814	65	45	0.14	0.082
H2RCA6	Uncharacterized protein OS=Pan troglodytes GN=ITIH4 PE=4 SV=1	2	1_1_	29	22	0.00224452	0.00171749	1.36592	0.905461	99	60	0.374	0.28
H2QU05	Uncharacterized protein OS=Pan troglodytes GN=LPA PE=3 SV=1	2	1_1_	3	2	4.6545e-05	5.87662e-05	0.116863	0.0990058	4	4	0.048	0.041
H2RGH5	Uncharacterized protein OS=Pan troglodytes PE=4 SV=1	2	1_1_	11	11	0.0116703	0.0111437	1.76694	1.76694	119	90	0.442	0.442
Q5NV90	V2-17 protein (Fragment) OS=Homo sapiens GN=V2-17 PE=1 SV=1	2	1_1_	2	2	0.00239107	0.00329333	1.03704	1.03704	11	12	0.309	0.309
Q9Y509	VH3 protein (Fragment) OS=Homo sapiens GN=VH3 PE=2 SV=1	2	1_1_	2	2	0.00157778	0.00271644	0.432188	0.432188	11	15	0.156	0.156
P07225	Vitamin K-dependent protein S OS=Homo sapiens GN=PROS1 PE=1 SV=1	2	1_1_	5	3	0.000311907	0.000236282	0.253141	0.161449	10	6	0.098	0.065
P00488	Coagulation factor XIII A chain OS=Homo sapiens GN=F13A1 PE=1 SV=4	1	1_0_	2	0	5.7609e-05	0	0.0739894	0	2	0	0.031	0
P02745	Complement C1q subcomponent subunit A OS=Homo sapiens GN=C1QA PE=1 SV=2	1	1_0_	2	0	0.000344243	0	0.109175	0	4	0	0.045	0
P06681	Complement C2 OS=Homo sapiens GN=C2 PE=1 SV=2	1	1_0_	5	0	0.000196269	0	0.185769	0	7	0	0.074	0
Q8IBW7	Erythrocyte membrane protein 1, PfEMP1 OS=Plasmodium falciparum (isolate 3D7) GN=VAR PE=4 SV=1	1	1_0_	2	0	3.84761e-05	0	0.0162487	0	4	0	0.007	0
Q60FE5	Filamin A OS=Homo sapiens GN=FLNA PE=1 SV=1	1	1_0_	2	0	1.60954e-05	0	0.0495424	0	2	0	0.021	0
Q60FE6	Filamin A OS=Homo sapiens GN=FLNA PE=2 SV=1	1	1_0_	2	0	1.61446e-05	0	0.0495424	0	2	0	0.021	0
Q5HY54	Filamin-A OS=Homo sapiens GN=FLNA PE=1 SV=1	1	1_0_	2	0	1.61756e-05	0	0.0495424	0	2	0	0.021	0
P21333	Filamin-A OS=Homo sapiens GN=FLNA PE=1 SV=4	1	1_0_	2	0	1.59312e-05	0	0.0495424	0	2	0	0.021	0
P01966	Hemoglobin subunit alpha OS=Bos taurus GN=HBA PE=1 SV=2	1	1_0_	3	0	0.00133637	0	0.499685	0	9	0	0.176	0
Q14520	Hyaluronan-binding protein 2 OS=Homo sapiens GN=HABP2 PE=1 SV=1	1	1_0_	2	0	0.000150606	0	0.135011	0	4	0	0.055	0
P06331	Ig heavy chain V-II region ARH-77 OS=Homo sapiens PE=4 SV=1	1	1_0_	2	0	0.000866503	0	0.482518	0	6	0	0.171	0
P01781	Ig heavy chain V-III region GAL OS=Homo sapiens PE=1 SV=1	1	1_0_	3	0	0.00181766	0	0.849269	0	10	0	0.267	0
P01777	Ig heavy chain V-III region TEI OS=Homo sapiens PE=1 SV=1	1	1_0_	2	0	0.00372087	0	0.44544	0	21	0	0.16	0
P01765	Ig heavy chain V-III region TIL OS=Homo sapiens PE=1 SV=1	1	1_0_	2	0	0.000733388	0	0.823896	0	4	0	0.261	0
P01779	Ig heavy chain V-III region TUR OS=Homo sapiens PE=1 SV=1	1	1_0_	2	0	0.000727066	0	0.849269	0	4	0	0.267	0
P01598	Ig kappa chain V-I region EU OS=Homo sapiens PE=1 SV=1	1	1_0_	2	0	0.00156185	0	0.857804	0	8	0	0.269	0
P01605	Ig kappa chain V-I region Lay OS=Homo sapiens PE=1 SV=1	1	1_0_	2	0	0.000585692	0	0.778279	0	3	0	0.25	0
P01614	Ig kappa chain V-II region Cum OS=Homo sapiens PE=1 SV=1	1	1_0_	2	0	0.00220016	0	0.377209	0	12	0	0.139	0
P06309	Ig kappa chain V-II region GM607 (Fragment) OS=Homo sapiens PE=4 SV=1	1	1_0_	2	0	0.00216255	0	0.370882	0	12	0	0.137	0
P06310	Ig kappa chain V-II region RPMI 6410 OS=Homo sapiens PE=4 SV=1	1	1_0_	2	0	0.0019024	0	0.318257	0	12	0	0.12	0
P04207	Ig kappa chain V-III region CLL OS=Homo sapiens PE=4 SV=2	1	1_0_	2	0	0.000326898	0	0.563148	0	2	0	0.194	0
P04206	Ig kappa chain V-III region GOL OS=Homo sapiens PE=1 SV=1	1	1_0_	3	0	0.00502943	0	1.05116	0	26	0	0.312	0
P01621	Ig kappa chain V-III region NG9 (Fragment) OS=Homo sapiens PE=2 SV=1	1	1_0_	2	0	0.00105425	0	0.659587	0	5	0	0.22	0
P01622	Ig kappa chain V-III region Ti OS=Homo sapiens PE=1 SV=1	1	1_0_	3	0	0.00502943	0	1.05116	0	26	0	0.312	0
P04433	Ig kappa chain V-III region VG (Fragment) OS=Homo sapiens PE=1 SV=1	1	1_0_	3	0	0.00128343	0	0.823896	0	7	0	0.261	0
P04434	Ig kappa chain V-III region VH (Fragment) OS=Homo sapiens PE=4 SV=1	1	1_0_	2	0	0.000363533	0	0.710015	0	2	0	0.233	0
P83593	Ig kappa chain V-IV region STH (Fragment) OS=Homo sapiens PE=1 SV=1	1	1_0_	2	0	0.000580319	0	0.559552	0	3	0	0.193	0
P04211	Ig lambda chain V region 4A OS=Homo sapiens PE=4 SV=1	1	1_0_	2	0	0.000720852	0	0.370882	0	4	0	0.137	0
P06316	Ig lambda chain V-I region BL2 OS=Homo sapiens PE=2 SV=1	1	1_0_	2	0	0.000486575	0	0.327394	0	3	0	0.123	0
P01702	Ig lambda chain V-I region NIG-64 OS=Homo sapiens PE=1 SV=1	1	1_0_	2	0	0.000569862	0	0.393157	0	3	0	0.144	0
P01714	Ig lambda chain V-III region SH OS=Homo sapiens PE=1 SV=1	1	1_0_	2	0	0.00117138	0	0.815516	0	6	0	0.259	0
P06889	Ig lambda chain V-IV region MOL OS=Homo sapiens PE=1 SV=1	1	1_0_	2	0	0.00119349	0	0.721869	0	6	0	0.236	0
P35858	Insulin-like growth factor-binding protein complex acid labile subunit OS=Homo sapiens GN=IGFALS PE=1 SV=1	1	1_0_	5	0	0.000209107	0	0.370882	0	6	0	0.137	0
P29622	Kallistatin OS=Homo sapiens GN=SERPINA4 PE=1 SV=3	1	1_0_	5	0	0.000641929	0	0.336596	0	13	0	0.126	0
P04264	Keratin, type II cytoskeletal 1 OS=Homo sapiens GN=KRT1 PE=1 SV=6	1	1_0_	2	0	0.000130962	0	0.081434	0	4	0	0.034	0
A5A6M6	Keratin, type II cytoskeletal 1 OS=Pan troglodytes GN=KRT1 PE=2 SV=1	1	1_0_	2	0	0.000132401	0	0.0839269	0	4	0	0.035	0
P98164	Low-density lipoprotein receptor-related protein 2 OS=Homo sapiens GN=LRP2 PE=1 SV=3	1	1_0_	2	0	1.35886e-05	0	0.023293	0	3	0	0.01	0
P14272	Plasma kallikrein OS=Rattus norvegicus GN=Klkb1 PE=1 SV=1	1	1_0_	2	0	0.000264388	0	0.0641431	0	8	0	0.027	0
H0YCA1	Plasma protease C1 inhibitor (Fragment) OS=Homo sapiens GN=SERPING1 PE=1 SV=1	1	1_0_	3	0	0.00563899	0	0.710015	0	23	0	0.233	0
J3R288	Protein Nef OS=Human immunodeficiency virus 1 GN=nef PE=3 SV=1	1	1_0_	2	0	0.000200809	0	1.24905	0	2	0	0.352	0
H0UZ34	Uncharacterized protein OS=Cavia porcellus GN=FLNA PE=4 SV=1	1	1_0_	2	0	1.59432e-05	0	0.0495424	0	2	0	0.021	0
H0VAA5	Uncharacterized protein OS=Cavia porcellus GN=SEMA4D PE=4 SV=1	1	1_0_	2	0	0.000122302	0	0.0889301	0	5	0	0.037	0
G1PCS2	Uncharacterized protein OS=Myotis lucifugus GN=AMBP PE=4 SV=1	1	1_0_	2	0	0.000539103	0	0.153453	0	9	0	0.062	0
G1PPT4	Uncharacterized protein OS=Myotis lucifugus GN=FLNA PE=4 SV=1	1	1_0_	2	0	1.60098e-05	0	0.0495424	0	2	0	0.021	0
G1TUJ5	Uncharacterized protein OS=Oryctolagus cuniculus GN=IGSF9 PE=4 SV=1	1	1_0_	2	0	3.87234e-05	0	0.0399202	0	2	0	0.017	0
H2QDF6	Uncharacterized protein OS=Pan troglodytes GN=CACNA1G PE=3 SV=1	1	1_0_	2	0	2.85832e-05	0	0.0690548	0	3	0	0.029	0
H2QIY0	Uncharacterized protein OS=Pan troglodytes GN=LRP2 PE=4 SV=1	1	1_0_	2	0	1.35886e-05	0	0.023293	0	3	0	0.01	0
H2Q597	Uncharacterized protein OS=Pan troglodytes GN=VWF PE=4 SV=1	1	1_0_	7	0	0.000112433	0	0.0690548	0	15	0	0.029	0
Q5NV81	V1-16 protein (Fragment) OS=Homo sapiens GN=V1-16 PE=4 SV=1	1	1_0_	2	0	0.000851915	0	0.452112	0	4	0	0.162	0
Q5NV80	V3-2 protein (Fragment) OS=Homo sapiens GN=V3-2 PE=4 SV=1	1	1_0_	2	0	0.000860608	0	0.455459	0	4	0	0.163	0
Q5NV83	V3-3 protein (Fragment) OS=Homo sapiens GN=V3-3 PE=4 SV=1	1	1_0_	2	0	0.000860608	0	0.455459	0	4	0	0.163	0
P04275	von Willebrand factor OS=Homo sapiens GN=VWF PE=1 SV=4	1	1_0_	6	0	9.74418e-05	0	0.0616956	0	13	0	0.026	0
Q99996	A-kinase anchor protein 9 OS=Homo sapiens GN=AKAP9 PE=1 SV=3	1	1_0_	2	0	1.61735e-05	0	0.0209395	0	3	0	0.009	0
P43652	Afamin OS=Homo sapiens GN=AFM PE=1 SV=1	1	0_1_	0	2	0	0.00017777	0	0.114295	0	4	0	0.047
P02763	Alpha-1-acid glycoprotein 1 OS=Homo sapiens GN=ORM1 PE=1 SV=1	1	0_1_	0	6	0	0.00158932	0	0.75388	0	12	0	0.244
Q2IB30	Envelope glycoprotein (Fragment) OS=St. Louis encephalitis virus GN=E PE=4 SV=1	1	0_1_	0	2	0	0.000159408	0	0.148154	0	3	0	0.06
Q9UGM5	Fetuin-B OS=Homo sapiens GN=FETUB PE=1 SV=2	1	0_1_	0	2	0	0.000278755	0	0.288249	0	4	0	0.11
P09732	Genome polyprotein (Fragment) OS=St. louis encephalitis virus (strain MS1-7) PE=1 SV=2	1	0_1_	0	2	0	2.34066e-05	0	0.0209395	0	3	0	0.009
A0A0A0WEU2	Genome polyprotein OS=St. Louis encephalitis virus PE=4 SV=1	1	0_1_	0	2	0	2.32838e-05	0	0.0209395	0	3	0	0.009
P27448	MAP/microtubule affinity-regulating kinase 3 OS=Homo sapiens GN=MARK3 PE=1 SV=4	1	0_1_	0	2	0	0.000141414	0	0.127197	0	4	0	0.052
Q9UPN3	Microtubule-actin cross-linking factor 1, isoforms 1/2/3/5 OS=Homo sapiens GN=MACF1 PE=1 SV=4	1	0_1_	0	2	0	1.08099e-05	0	0.0185914	0	3	0	0.008
P55199	RNA polymerase II elongation factor ELL OS=Homo sapiens GN=ELL PE=1 SV=1	1	0_1_	0	2	0	0.000257209	0	0.0616956	0	6	0	0.026
U3KQ90	RNA polymerase II elongation factor ELL OS=Homo sapiens GN=ELL PE=1 SV=2	1	0_1_	0	2	0	0.000327309	0	0.0789467	0	6	0	0.033
Q4L144	Somatostatin receptor subtype 3 OS=Canis lupus familiaris GN=SSTR3 PE=3 SV=1	1	0_1_	0	2	0	0.000125276	0	0.241652	0	2	0	0.094
A0A087ZQF1	Uncharacterized protein OS=Apis mellifera GN=LOC102655408 PE=4 SV=1	1	0_1_	0	2	0	2.23331e-05	0	0.0162487	0	3	0	0.007
A2BGT8	Uncharacterized protein OS=Danio rerio GN=fat1a PE=1 SV=1	1	0_1_	0	2	0	1.15468e-05	0	0.0139114	0	2	0	0.006
E9QCG2	Uncharacterized protein OS=Danio rerio GN=fat1a PE=1 SV=1	1	0_1_	0	2	0	1.15493e-05	0	0.0139114	0	2	0	0.006
F1QPR9	Uncharacterized protein OS=Danio rerio GN=fat1a PE=1 SV=1	1	0_1_	0	2	0	1.15543e-05	0	0.0139114	0	2	0	0.006
Contaminant-Reverse
contaminant_INT-STD1	BSA	2	1_1_	5	6	0.00184102	0.00412254	0.124605	0.21899	53	94	0.051	0.086
contaminant_KERATIN13	no description	1	1_0_	2	0	0.000131166	0	0.081434	0	4	0	0.034	0
contaminant_NRL_1MCOH	owl|| Immunoglobulin g1 (igg1) (mcg) with a hinge deletion, chain H...	2	1_1_	16	16	0.0177842	0.013124	1.0893	1.18273	361	211	0.32	0.339
contaminant_NRL_1MCOL	owl|| Immunoglobulin g1 (igg1) (mcg) with a hinge deletion, chain L...	2	1_1_	9	9	0.00595453	0.00603905	1.22331	1.22331	61	49	0.347	0.347
Reverse_sp|Q9HCX4|TRPC7_HUMAN	Short transient receptor potential channel 7 OS=Homo sapiens GN=TRPC7 PE=1 SV=1	1	1_0_	2	0	4.89209e-05	0	0.180321	0	2	0	0.072	0
Reverse_tr|A0A0C1D5Y8|A0A0C1D5Y8_9NOCA	UPF0182 protein FG87_36565 OS=Nocardia vulneris GN=FG87_36565 PE=3 SV=1	1	1_0_	2	0	4.20856e-05	0	0.0739894	0	2	0	0.031	0
Reverse_tr|F1QZT2|F1QZT2_DANRE	Protein tweety homolog OS=Danio rerio GN=ttyh1 PE=3 SV=2	1	1_0_	2	0	7.13533e-05	0	0.081434	0	2	0	0.034	0
Reverse_tr|G1PGH7|G1PGH7_MYOLU	Uncharacterized protein OS=Myotis lucifugus GN=ADAM17 PE=4 SV=1	1	1_0_	2	0	5.09913e-05	0	0.1324	0	2	0	0.054	0
Reverse_tr|G1SN11|G1SN11_RABIT	Uncharacterized protein OS=Oryctolagus cuniculus GN=SPTBN1 PE=4 SV=2	2	1_1_	2	2	1.79982e-05	2.27239e-05	0.0303861	0.0303861	2	2	0.013	0.013
Reverse_tr|G3DDR1|G3DDR1_9HIV1	Envelope glycoprotein gp160 OS=Human immunodeficiency virus 1 GN=env PE=4 SV=1	1	1_0_	2	0	4.97873e-05	0	0.202264	0	2	0	0.08	0
Reverse_tr|G5DRP8|G5DRP8_9HIV1	Endogenous retrovirus group K member 113 Env polyprotein OS=Human immunodeficiency virus 1 GN=env PE=4 SV=1	1	1_0_	2	0	4.92638e-05	0	0.0543869	0	2	0	0.023	0
Reverse_tr|G8G2W6|G8G2W6_9HIV1	Envelope glycoprotein (Fragment) OS=Human immunodeficiency virus 1 GN=env PE=4 SV=1	1	1_0_	2	0	0.000430304	0	0.548817	0	3	0	0.19	0
Reverse_tr|H0UZP5|H0UZP5_CAVPO	Uncharacterized protein OS=Cavia porcellus GN=TENM4 PE=4 SV=1	1	1_0_	2	0	1.50392e-05	0	0.0327615	0	2	0	0.014	0
Reverse_tr|H0V0D6|H0V0D6_CAVPO	Uncharacterized protein OS=Cavia porcellus GN=PKD1 PE=4 SV=1	1	1_0_	2	0	9.84356e-06	0	0.0162487	0	2	0	0.007	0
Reverse_tr|H0VIH5|H0VIH5_CAVPO	Uncharacterized protein OS=Cavia porcellus GN=PLAUR PE=4 SV=1	1	1_0_	2	0	0.000134299	0	0.786488	0	2	0	0.252	0
Reverse_tr|H2QRJ4|H2QRJ4_PANTR	Uncharacterized protein (Fragment) OS=Pan troglodytes GN=TRPC7 PE=4 SV=1	1	1_0_	2	0	4.89777e-05	0	0.180321	0	2	0	0.072	0
Reverse_tr|H6BKT7|H6BKT7_EXODN	CPA1 family monovalent cation:H+ antiporter OS=Exophiala dermatitidis (strain ATCC 34100 / CBS 525.76 / NIH/UT8656) GN=HMPREF1120_00930 PE=4 SV=1	1	1_0_	2	0	3.51415e-05	0	0.0423174	0	2	0	0.018	0
Reverse_tr|H6D4G4|H6D4G4_9HIV1	Gag-Pol polyprotein OS=Human immunodeficiency virus 1 GN=gag PE=4 SV=1	2	1_1_	2	2	8.82214e-05	0.000148514	0.023293	0.023293	6	8	0.01	0.01
Reverse_tr|K9J6D2|K9J6D2_DESRO	Putative conserved plasma membrane protein (Fragment) OS=Desmodus rotundus PE=2 SV=1	1	1_0_	2	0	3.78544e-05	0	0.0303861	0	4	0	0.013	0
Reverse_tr|Q4JXT5|Q4JXT5_CORJK	Putative cell surface protein OS=Corynebacterium jeikeium (strain K411) GN=surB PE=4 SV=1	1	1_0_	2	0	6.30341e-05	0	0.0739894	0	2	0	0.031	0

## Sheet: Fraction 8
Accession	description	occurrence	status	peptide_count_AM-PC8(searched:2018-11-08)	peptide_count_AM-P8(searched:2018-11-08)	NSAF_AM-PC8(searched:2018-11-08)	NSAF_AM-P8(searched:2018-11-08)	EMPAI_AM-PC8(searched:2018-11-08)	EMPAI_AM-P8(searched:2018-11-08)	spectral_count__AM-PC8(searched:2018-11-08)	spectral_count__AM-P8(searched:2018-11-08)	seqcov_AM-PC8(searched:2018-11-08)	seqcov_AM-P8(searched:2018-11-08)
Isc_5B	no description	1	0_1_	0	15	0	0.00205606	0	2.19889	0	37	0	0.505
P02765	Alpha-2-HS-glycoprotein OS=Homo sapiens GN=AHSG PE=1 SV=1	2	1_1_	15	16	0.00692357	0.00730577	1.90402	1.95801	127	125	0.463	0.471
P02652	Apolipoprotein A-II OS=Homo sapiens GN=APOA2 PE=1 SV=1	2	1_1_	11	12	0.00560209	0.0085799	3.36516	3.89779	28	40	0.64	0.69
B4DMX2	cDNA FLJ51250, highly similar to Plasma kallikrein (EC 3.4.21.34) OS=Homo sapiens PE=2 SV=1	2	1_1_	8	11	0.000739576	0.000918083	0.489361	0.614359	19	22	0.173	0.208
A8K9A9	cDNA FLJ77744, highly similar to Homo sapiens kallikrein B, plasma (Fletcher factor) 1 (KLKB1), mRNA OS=Homo sapiens PE=2 SV=1	2	1_1_	15	16	0.00103487	0.00121033	0.853532	0.741807	33	36	0.268	0.241
P07357	Complement component C8 alpha chain OS=Homo sapiens GN=C8A PE=1 SV=2	2	1_1_	2	3	0.000205556	0.000220374	0.142878	0.25603	6	6	0.058	0.099
P08603	Complement factor H OS=Homo sapiens GN=CFH PE=1 SV=4	2	1_1_	22	23	0.00100769	0.00139397	0.667247	0.686553	62	80	0.222	0.227
P05156	Complement factor I OS=Homo sapiens GN=CFI PE=1 SV=2	2	1_1_	6	8	0.000411818	0.000846217	0.327394	0.34586	12	23	0.123	0.129
Q3TGR2	Fibrinogen beta chain OS=Mus musculus GN=Fgb PE=1 SV=1	2	1_1_	6	7	0.000790316	0.00111485	0.321296	0.438799	19	25	0.121	0.158
G1U9R6	Fibronectin (Fragment) OS=Oryctolagus cuniculus GN=FN1 PE=4 SV=1	2	1_1_	3	4	4.12185e-05	5.30278e-05	0.0471286	0.0447202	5	6	0.02	0.019
P00738	Haptoglobin OS=Homo sapiens GN=HP PE=1 SV=1	2	1_1_	44	45	0.0217815	0.0204459	3.4978	3.51856	442	387	0.653	0.655
P02790	Hemopexin OS=Homo sapiens GN=HPX PE=1 SV=2	2	1_1_	34	37	0.0115195	0.0124427	3.62381	3.43609	266	268	0.665	0.647
P04196	Histidine-rich glycoprotein OS=Homo sapiens GN=HRG PE=1 SV=1	2	1_1_	17	22	0.00285821	0.00404481	1.23357	1.61216	75	99	0.349	0.417
H0YAC1	Plasma kallikrein (Fragment) OS=Homo sapiens GN=KLKB1 PE=1 SV=1	2	1_1_	15	16	0.000962459	0.00112564	0.774189	0.674943	33	36	0.249	0.224
P03952	Plasma kallikrein OS=Homo sapiens GN=KLKB1 PE=1 SV=1	2	1_1_	15	16	0.00103487	0.00121033	0.853532	0.741807	33	36	0.268	0.241
E9PBC5	Plasma kallikrein OS=Homo sapiens GN=KLKB1 PE=1 SV=2	2	1_1_	10	11	0.000856351	0.000918083	0.674943	0.614359	22	22	0.224	0.208
P06868	Plasminogen OS=Bos taurus GN=PLG PE=1 SV=2	2	1_1_	2	3	0.000246398	0.000264159	0.0739894	0.0990058	10	10	0.031	0.041
H2QU06	Plasminogen OS=Pan troglodytes GN=PLG PE=3 SV=1	2	1_1_	20	21	0.00180314	0.00174776	0.972423	0.879317	73	66	0.295	0.274
Q5VY30	Retinol binding protein 4, plasma, isoform CRA_b OS=Homo sapiens GN=RBP4 PE=1 SV=2	2	1_1_	10	13	0.00764105	0.00776071	2.1842	3.39542	76	72	0.503	0.643
P02753	Retinol-binding protein 4 OS=Homo sapiens GN=RBP4 PE=1 SV=3	2	1_1_	10	13	0.00756502	0.00768349	2.14775	3.33511	76	72	0.498	0.637
P02787	Serotransferrin OS=Homo sapiens GN=TF PE=1 SV=3	2	1_1_	92	96	0.035572	0.049568	5.68344	5.44169	1241	1613	0.825	0.809
A5A6I6	Serotransferrin OS=Pan troglodytes GN=TF PE=2 SV=1	2	1_1_	85	89	0.0322757	0.0450506	4.80764	4.59758	1126	1466	0.764	0.748
P02769	Serum albumin OS=Bos taurus GN=ALB PE=1 SV=4	2	1_1_	8	9	0.00412016	0.00696145	0.30017	0.30017	125	197	0.114	0.114
P49822	Serum albumin OS=Canis lupus familiaris GN=ALB PE=1 SV=3	2	1_1_	2	4	0.000493606	0.000705584	0.0939563	0.124605	15	20	0.039	0.051
H2R272	Uncharacterized protein (Fragment) OS=Pan troglodytes GN=IGLC7 PE=4 SV=1	2	1_1_	6	7	0.01359	0.0143673	1.89734	2.60579	72	71	0.462	0.557
H0VMA2	Uncharacterized protein OS=Cavia porcellus GN=FN1 PE=4 SV=1	2	1_1_	3	4	4.84443e-05	6.05925e-05	0.0375284	0.0423174	6	7	0.016	0.018
H0UTK9	Uncharacterized protein OS=Cavia porcellus GN=ITIH4 PE=4 SV=1	2	1_1_	5	4	0.000297667	0.000227946	0.114295	0.0889301	14	10	0.047	0.037
H0UWJ0	Uncharacterized protein OS=Cavia porcellus GN=TF PE=4 SV=1	2	1_1_	8	9	0.00197655	0.00324341	0.101539	0.14025	98	150	0.042	0.057
G1P9V0	Uncharacterized protein OS=Myotis lucifugus GN=FGB PE=4 SV=1	2	1_1_	4	5	0.000582338	0.000936476	0.216186	0.258925	14	21	0.085	0.1
G1P4I2	Uncharacterized protein OS=Myotis lucifugus GN=TF PE=4 SV=1	2	1_1_	2	3	0.000100238	0.000193435	0.0209395	0.0568175	5	9	0.009	0.024
H2RGH5	Uncharacterized protein OS=Pan troglodytes PE=4 SV=1	2	1_1_	11	12	0.014424	0.0155635	1.76694	1.91743	155	156	0.442	0.465
P43652	Afamin OS=Homo sapiens GN=AFM PE=1 SV=1	2	1_1_	4	2	0.000167007	0.000143237	0.207814	0.104079	5	4	0.082	0.043
P02763	Alpha-1-acid glycoprotein 1 OS=Homo sapiens GN=ORM1 PE=1 SV=1	2	1_1_	8	8	0.00169217	0.00245445	1.0797	1.0797	17	23	0.318	0.318
P19652	Alpha-1-acid glycoprotein 2 OS=Homo sapiens GN=ORM2 PE=1 SV=2	2	1_1_	8	5	0.00179171	0.00192087	1.74157	0.492794	18	18	0.438	0.174
P01011	Alpha-1-antichymotrypsin OS=Homo sapiens GN=SERPINA3 PE=1 SV=2	2	1_1_	20	14	0.00307444	0.00212976	1.93765	1.76694	65	42	0.468	0.442
P01009	Alpha-1-antitrypsin OS=Homo sapiens GN=SERPINA1 PE=1 SV=3	2	1_1_	42	40	0.0210126	0.0136498	3.20727	3.20727	439	266	0.624	0.624
P04217	Alpha-1B-glycoprotein OS=Homo sapiens GN=A1BG PE=1 SV=4	2	1_1_	25	19	0.00448653	0.00381329	2.7325	1.71644	111	88	0.572	0.434
P08697	Alpha-2-antiplasmin OS=Homo sapiens GN=SERPINF2 PE=1 SV=3	2	1_1_	9	6	0.000733472	0.000567916	0.659587	0.336596	18	13	0.22	0.126
P12763	Alpha-2-HS-glycoprotein OS=Bos taurus GN=AHSG PE=1 SV=2	2	1_1_	2	2	0.000334387	0.000179246	0.0864257	0.0864257	6	3	0.036	0.036
P01023	Alpha-2-macroglobulin OS=Homo sapiens GN=A2M PE=1 SV=3	2	1_1_	69	42	0.00354271	0.00192087	2.58096	1.51189	261	132	0.554	0.4
P01019	Angiotensinogen OS=Homo sapiens GN=AGT PE=1 SV=1	2	1_1_	9	5	0.000742546	0.000486489	1.04644	0.393157	18	11	0.311	0.144
G1FM85	Anti-Influenza A hemagglutinin heavy chain variable region (Fragment) OS=Homo sapiens PE=2 SV=1	2	1_1_	3	3	0.00217135	0.00149649	0.678804	0.678804	14	9	0.225	0.225
G1FM90	Anti-Influenza A hemagglutinin heavy chain variable region (Fragment) OS=Homo sapiens PE=2 SV=1	2	1_1_	2	2	0.00108568	0.000498831	0.380384	0.380384	7	3	0.14	0.14
G1FM92	Anti-Influenza A hemagglutinin heavy chain variable region (Fragment) OS=Homo sapiens PE=2 SV=1	2	1_1_	3	3	0.00217135	0.00149649	0.678804	0.678804	14	9	0.225	0.225
G1FM93	Anti-Influenza A hemagglutinin heavy chain variable region (Fragment) OS=Homo sapiens PE=2 SV=1	2	1_1_	3	3	0.00217135	0.00149649	0.678804	0.678804	14	9	0.225	0.225
P01008	Antithrombin-III OS=Homo sapiens GN=SERPINC1 PE=1 SV=1	2	1_1_	22	12	0.00250094	0.0011557	1.56448	0.570363	58	25	0.409	0.196
P02647	Apolipoprotein A-I OS=Homo sapiens GN=APOA1 PE=1 SV=1	2	1_1_	45	40	0.0215062	0.0233778	4.86138	4.80764	287	291	0.768	0.764
P68292	Apolipoprotein A-I OS=Macaca fascicularis GN=APOA1 PE=1 SV=1	2	1_1_	30	26	0.0134882	0.0154245	2.25837	1.89068	180	192	0.513	0.461
P0DM91	Apolipoprotein A-I OS=Pan paniscus GN=APOA1 PE=1 SV=1	2	1_1_	42	38	0.020607	0.0230565	4.05825	4.01187	275	287	0.704	0.7
P0DM95	Apolipoprotein A-II OS=Pan paniscus GN=APOA2 PE=1 SV=1	2	1_1_	5	5	0.00300112	0.00471895	0.62181	0.659587	15	22	0.21	0.22
Q8MIQ5	Apolipoprotein A-II OS=Pan troglodytes GN=APOA2 PE=1 SV=1	2	1_1_	5	5	0.00300112	0.00471895	0.62181	0.659587	15	22	0.21	0.22
P06727	Apolipoprotein A-IV OS=Homo sapiens GN=APOA4 PE=1 SV=3	2	1_1_	13	10	0.00131362	0.00102915	1.2182	0.798871	26	19	0.346	0.255
P19035	Apolipoprotein C-III OS=Bos taurus GN=APOC3 PE=1 SV=2	2	1_1_	2	2	0.00166729	0.00223435	0.468926	0.468926	8	10	0.167	0.167
P02656	Apolipoprotein C-III OS=Homo sapiens GN=APOC3 PE=1 SV=1	2	1_1_	3	3	0.00181886	0.00259997	0.874995	0.874995	9	12	0.273	0.273
P05090	Apolipoprotein D OS=Homo sapiens GN=APOD PE=1 SV=1	2	1_1_	2	2	0.000317579	0.000453963	0.355189	0.374042	3	4	0.132	0.138
P02649	Apolipoprotein E OS=Homo sapiens GN=APOE PE=1 SV=1	2	1_1_	8	8	0.00151476	0.00155629	0.96336	1.08449	24	23	0.293	0.319
Q13790	Apolipoprotein F OS=Homo sapiens GN=APOF PE=1 SV=2	2	1_1_	2	2	0.000245491	0.00019739	0.374042	0.374042	4	3	0.138	0.138
O14791	Apolipoprotein L1 OS=Homo sapiens GN=APOL1 PE=1 SV=5	2	1_1_	10	4	0.000955131	0.000592832	0.901078	0.3122	19	11	0.279	0.118
O95445	Apolipoprotein M OS=Homo sapiens GN=APOM PE=1 SV=2	2	1_1_	7	2	0.00170276	0.000456378	2.08319	0.172195	16	4	0.489	0.069
P02749	Beta-2-glycoprotein 1 OS=Homo sapiens GN=APOH PE=1 SV=3	2	1_1_	13	13	0.0031896	0.00292214	1.44343	1.44343	55	47	0.388	0.388
Q96IY4	Carboxypeptidase B2 OS=Homo sapiens GN=CPB2 PE=1 SV=2	2	1_1_	4	2	0.000378392	0.000152126	0.448772	0.145513	8	3	0.161	0.059
P22792	Carboxypeptidase N subunit 2 OS=Homo sapiens GN=CPN2 PE=1 SV=3	2	1_1_	7	4	0.000513954	0.000393573	1.05116	0.44544	14	10	0.312	0.16
P00450	Ceruloplasmin OS=Homo sapiens GN=CP PE=1 SV=1	2	1_1_	34	14	0.00195378	0.000825765	1.2751	0.422329	104	41	0.357	0.153
P10909	Clusterin OS=Homo sapiens GN=CLU PE=1 SV=1	2	1_1_	9	8	0.0015596	0.00191089	0.706082	0.603245	35	40	0.232	0.205
P01024	Complement C3 OS=Homo sapiens GN=C3 PE=1 SV=2	2	1_1_	15	12	0.000421083	0.000322456	0.315225	0.2218	35	25	0.119	0.087
P0C0L4	Complement C4-A OS=Homo sapiens GN=C4A PE=1 SV=2	2	1_1_	22	12	0.000573609	0.000344377	0.563148	0.330454	50	28	0.194	0.124
P0C0L5	Complement C4-B OS=Homo sapiens GN=C4B PE=1 SV=2	2	1_1_	22	12	0.000573609	0.000344377	0.563148	0.330454	50	28	0.194	0.124
P13671	Complement component C6 OS=Homo sapiens GN=C6 PE=1 SV=3	2	1_1_	2	2	4.28426e-05	0.000114827	0.0715193	0.0715193	2	5	0.03	0.03
P07360	Complement component C8 gamma chain OS=Homo sapiens GN=C8G PE=1 SV=3	2	1_1_	3	2	0.000495235	0.000637121	0.455459	0.25603	5	6	0.163	0.099
P00751	Complement factor B OS=Homo sapiens GN=CFB PE=1 SV=2	2	1_1_	26	21	0.00212121	0.00193722	1.70396	1.36592	81	69	0.432	0.374
P02671	Fibrinogen alpha chain OS=Homo sapiens GN=FGA PE=1 SV=2	2	1_1_	16	14	0.00113206	0.00106506	0.923092	0.651962	49	43	0.284	0.218
G1T0X2	Fibrinogen alpha chain OS=Oryctolagus cuniculus GN=FGA PE=4 SV=1	2	1_1_	2	2	0.000123351	0.000105794	0.0495424	0.0495424	5	4	0.021	0.021
P02675	Fibrinogen beta chain OS=Homo sapiens GN=FGB PE=1 SV=2	2	1_1_	27	21	0.00423784	0.00323275	1.75423	1.91072	104	74	0.44	0.464
G1T0W8	Fibrinogen beta chain OS=Oryctolagus cuniculus GN=FGB PE=4 SV=2	2	1_1_	6	6	0.000777387	0.00100888	0.309182	0.309182	19	23	0.117	0.117
P02679	Fibrinogen gamma chain OS=Homo sapiens GN=FGG PE=1 SV=3	2	1_1_	23	13	0.002915	0.00194137	1.7227	1.05589	66	41	0.435	0.313
P02751	Fibronectin OS=Homo sapiens GN=FN1 PE=1 SV=4	2	1_1_	5	5	6.70829e-05	7.19187e-05	0.0739894	0.0568175	8	8	0.031	0.024
A0A087WR50	Fibronectin OS=Mus musculus GN=Fn1 PE=1 SV=1	2	1_1_	3	3	4.19268e-05	4.49492e-05	0.0471286	0.0327615	5	5	0.02	0.014
A0A087WSN6	Fibronectin OS=Mus musculus GN=Fn1 PE=1 SV=1	2	1_1_	3	3	4.35703e-05	4.67111e-05	0.0495424	0.0327615	5	5	0.021	0.014
P11276	Fibronectin OS=Mus musculus GN=Fn1 PE=1 SV=4	2	1_1_	3	3	4.03865e-05	4.32978e-05	0.0447202	0.0303861	5	5	0.019	0.013
P00739	Haptoglobin-related protein OS=Homo sapiens GN=HPR PE=2 SV=2	2	1_1_	26	24	0.00994625	0.0134985	1.36592	1.67917	173	219	0.374	0.428
P68871	Hemoglobin subunit beta OS=Homo sapiens GN=HBB PE=1 SV=2	2	1_1_	7	4	0.00313042	0.00233467	2.39625	1.0893	23	16	0.531	0.32
P01876	Ig alpha-1 chain C region OS=Homo sapiens GN=IGHA1 PE=1 SV=2	2	1_1_	23	23	0.0154732	0.0120921	3.87529	3.87529	273	199	0.688	0.688
P01877	Ig alpha-2 chain C region OS=Homo sapiens GN=IGHA2 PE=1 SV=3	2	1_1_	19	19	0.00823837	0.00826446	3.28549	3.28549	140	131	0.632	0.632
P01857	Ig gamma-1 chain C region OS=Homo sapiens GN=IGHG1 PE=1 SV=1	2	1_1_	32	30	0.0556572	0.0458245	3.03645	3.12098	918	705	0.606	0.615
P01859	Ig gamma-2 chain C region OS=Homo sapiens GN=IGHG2 PE=1 SV=2	2	1_1_	27	24	0.033755	0.0285558	3.25598	3.01791	550	434	0.629	0.604
P01860	Ig gamma-3 chain C region OS=Homo sapiens GN=IGHG3 PE=1 SV=2	2	1_1_	23	21	0.0213873	0.0212222	3.02717	2.22849	403	373	0.605	0.509
P01861	Ig gamma-4 chain C region OS=Homo sapiens GN=IGHG4 PE=1 SV=1	2	1_1_	20	17	0.0217818	0.0168581	5.23735	2.83707	356	257	0.795	0.584
P06331	Ig heavy chain V-II region ARH-77 OS=Homo sapiens PE=4 SV=1	2	1_1_	2	2	0.00301483	0.00249757	0.482518	0.482518	22	17	0.171	0.171
P01764	Ig heavy chain V-III region 23 OS=Homo sapiens GN=IGHV3-23 PE=1 SV=2	2	1_1_	2	2	0.00153904	0.00146665	0.541701	0.541701	9	8	0.188	0.188
P01766	Ig heavy chain V-III region BRO OS=Homo sapiens PE=1 SV=1	2	1_1_	3	3	0.00683589	0.0082224	0.778279	0.778279	41	46	0.25	0.25
P01767	Ig heavy chain V-III region BUT OS=Homo sapiens PE=1 SV=1	2	1_1_	3	2	0.00173978	0.00111912	1.2751	0.552387	10	6	0.357	0.191
P01781	Ig heavy chain V-III region GAL OS=Homo sapiens PE=1 SV=1	2	1_1_	4	4	0.00258717	0.00277367	1.54097	1.54097	15	15	0.405	0.405
P01770	Ig heavy chain V-III region NIE OS=Homo sapiens PE=1 SV=1	2	1_1_	2	2	0.00134504	0.00162225	0.559552	0.559552	8	9	0.193	0.193
P01777	Ig heavy chain V-III region TEI OS=Homo sapiens PE=1 SV=1	2	1_1_	2	2	0.00622081	0.00739025	0.44544	0.44544	37	41	0.16	0.16
P01765	Ig heavy chain V-III region TIL OS=Homo sapiens PE=1 SV=1	2	1_1_	2	2	0.00139182	0.00130564	0.823896	0.823896	8	7	0.261	0.261
P01779	Ig heavy chain V-III region TUR OS=Homo sapiens PE=1 SV=1	2	1_1_	2	2	0.00189726	0.00110947	0.849269	0.849269	11	6	0.267	0.267
P01834	Ig kappa chain C region OS=Homo sapiens GN=IGKC PE=1 SV=1	2	1_1_	15	15	0.0681387	0.0728482	6.70903	6.70903	361	360	0.887	0.887
P01596	Ig kappa chain V-I region CAR OS=Homo sapiens PE=1 SV=1	2	1_1_	3	2	0.00579656	0.00701627	0.749847	0.472312	31	35	0.243	0.168
P01597	Ig kappa chain V-I region DEE OS=Homo sapiens PE=1 SV=1	2	1_1_	3	3	0.00185254	0.00258191	0.857804	0.857804	10	13	0.269	0.269
P01598	Ig kappa chain V-I region EU OS=Homo sapiens PE=1 SV=1	2	1_1_	3	3	0.00574289	0.00734853	0.857804	0.857804	31	37	0.269	0.269
P01605	Ig kappa chain V-I region Lay OS=Homo sapiens PE=1 SV=1	2	1_1_	2	2	0.00296407	0.00119165	0.778279	0.778279	16	6	0.25	0.25
P01610	Ig kappa chain V-I region WEA OS=Homo sapiens PE=1 SV=1	2	1_1_	2	2	0.000741018	0.000794435	1.02302	1.02302	4	4	0.306	0.306
P01617	Ig kappa chain V-II region TEW OS=Homo sapiens PE=1 SV=1	2	1_1_	4	3	0.00442643	0.00284731	1.25944	1.12324	25	15	0.354	0.327
P04207	Ig kappa chain V-III region CLL OS=Homo sapiens PE=4 SV=2	2	1_1_	2	2	0.00217135	0.000831386	0.563148	0.563148	14	5	0.194	0.194
P04206	Ig kappa chain V-III region GOL OS=Homo sapiens PE=1 SV=1	2	1_1_	3	2	0.00532309	0.00118072	1.05116	0.462177	29	6	0.312	0.165
P18135	Ig kappa chain V-III region HAH OS=Homo sapiens PE=2 SV=1	2	1_1_	4	3	0.00558348	0.00232788	1.31206	0.737801	36	14	0.364	0.24
P18136	Ig kappa chain V-III region HIC OS=Homo sapiens PE=1 SV=2	2	1_1_	4	3	0.00558348	0.00232788	1.31206	0.737801	36	14	0.364	0.24
P01621	Ig kappa chain V-III region NG9 (Fragment) OS=Homo sapiens PE=2 SV=1	2	1_1_	4	2	0.00220082	0.00085799	1.95121	0.659587	11	4	0.47	0.22
P01620	Ig kappa chain V-III region SIE OS=Homo sapiens PE=1 SV=1	2	1_1_	6	5	0.00862708	0.00373895	2.94457	1.81838	47	19	0.596	0.45
P01622	Ig kappa chain V-III region Ti OS=Homo sapiens PE=1 SV=1	2	1_1_	3	2	0.00532309	0.00118072	1.05116	0.462177	29	6	0.312	0.165
P04433	Ig kappa chain V-III region VG (Fragment) OS=Homo sapiens PE=1 SV=1	2	1_1_	3	3	0.00173978	0.00167868	0.823896	1.18273	10	9	0.261	0.339
P04434	Ig kappa chain V-III region VH (Fragment) OS=Homo sapiens PE=4 SV=1	2	1_1_	2	2	0.00137983	0.00110947	0.710015	0.710015	8	6	0.233	0.233
P01623	Ig kappa chain V-III region WOL OS=Homo sapiens PE=1 SV=1	2	1_1_	4	3	0.00679153	0.00314859	1.47742	0.770109	37	16	0.394	0.248
P06312	Ig kappa chain V-IV region (Fragment) OS=Homo sapiens GN=IGKV4-1 PE=4 SV=1	2	1_1_	5	5	0.00330702	0.00850899	0.986095	0.986095	20	48	0.298	0.298
P06314	Ig kappa chain V-IV region B17 OS=Homo sapiens PE=2 SV=1	2	1_1_	4	4	0.00268757	0.00736335	0.51008	0.51008	18	46	0.179	0.179
P06313	Ig kappa chain V-IV region JI OS=Homo sapiens PE=4 SV=1	2	1_1_	5	5	0.00300864	0.00774126	0.86638	0.86638	20	48	0.271	0.271
P01625	Ig kappa chain V-IV region Len OS=Homo sapiens PE=1 SV=2	2	1_1_	5	6	0.00351008	0.00940779	1.33346	1.33346	20	50	0.368	0.368
P83593	Ig kappa chain V-IV region STH (Fragment) OS=Homo sapiens PE=1 SV=1	2	1_1_	2	2	0.00110133	0.000787147	0.559552	0.559552	6	4	0.193	0.193
P04211	Ig lambda chain V region 4A OS=Homo sapiens PE=4 SV=1	2	1_1_	2	2	0.000684017	0.000733325	0.370882	0.370882	4	4	0.137	0.137
P06316	Ig lambda chain V-I region BL2 OS=Homo sapiens PE=2 SV=1	2	1_1_	2	2	0.000615615	0.000989988	0.327394	0.327394	4	6	0.123	0.123
P01702	Ig lambda chain V-I region NIG-64 OS=Homo sapiens PE=1 SV=1	2	1_1_	2	2	0.00072099	0.00115945	0.393157	0.393157	4	6	0.144	0.144
P04208	Ig lambda chain V-I region WAH OS=Homo sapiens PE=1 SV=1	2	1_1_	2	2	0.00256977	0.00373895	0.659587	0.659587	14	19	0.22	0.22
P80748	Ig lambda chain V-III region LOI OS=Homo sapiens PE=1 SV=1	2	1_1_	4	4	0.00630866	0.00657019	1.8774	1.8774	35	34	0.459	0.459
P01714	Ig lambda chain V-III region SH OS=Homo sapiens PE=1 SV=1	2	1_1_	3	2	0.00185254	0.000993044	1.20293	0.499685	10	5	0.343	0.176
P01717	Ig lambda chain V-IV region Hil OS=Homo sapiens PE=1 SV=1	2	1_1_	2	2	0.00243082	0.00280651	0.506607	0.506607	13	14	0.178	0.178
P06889	Ig lambda chain V-IV region MOL OS=Homo sapiens PE=1 SV=1	2	1_1_	2	2	0.0011325	0.000809425	0.721869	0.721869	6	4	0.236	0.236
P0CG04	Ig lambda-1 chain C regions OS=Homo sapiens GN=IGLC1 PE=1 SV=1	2	1_1_	10	10	0.0254812	0.0261039	5.62216	5.62216	135	129	0.821	0.821
P0CG05	Ig lambda-2 chain C regions OS=Homo sapiens GN=IGLC2 PE=1 SV=1	2	1_1_	11	11	0.0281237	0.0287346	6.70903	6.37904	149	142	0.887	0.868
P0CG06	Ig lambda-3 chain C regions OS=Homo sapiens GN=IGLC3 PE=1 SV=1	2	1_1_	10	11	0.027935	0.0287346	5.62216	6.37904	148	142	0.821	0.868
P0CF74	Ig lambda-6 chain C region OS=Homo sapiens GN=IGLC6 PE=4 SV=1	2	1_1_	6	6	0.01359	0.0139626	1.89734	1.89734	72	69	0.462	0.462
A0M8Q6	Ig lambda-7 chain C region OS=Homo sapiens GN=IGLC7 PE=4 SV=2	2	1_1_	6	7	0.00887124	0.00930838	1.89734	2.60579	47	46	0.462	0.557
A0A087WYJ9	Ig mu chain C region OS=Homo sapiens GN=IGHM PE=1 SV=1	2	1_1_	25	22	0.00614587	0.00490587	1.40991	1.23357	184	137	0.382	0.349
P01871	Ig mu chain C region OS=Homo sapiens GN=IGHM PE=1 SV=3	2	1_1_	23	21	0.00801185	0.00640645	1.72898	1.46604	181	135	0.436	0.392
S6C4R2	IgG H chain OS=Homo sapiens PE=1 SV=1	2	1_1_	4	4	0.00531108	0.00569393	0.364583	0.364583	73	73	0.135	0.135
P01591	Immunoglobulin J chain OS=Homo sapiens GN=JCHAIN PE=1 SV=4	2	1_1_	7	4	0.00327166	0.00148394	1.60016	0.892344	26	11	0.415	0.277
P15814	Immunoglobulin lambda-like polypeptide 1 OS=Homo sapiens GN=IGLL1 PE=1 SV=1	2	1_1_	3	2	0.000281796	0.000805624	0.383566	0.174898	3	8	0.141	0.07
B9A064	Immunoglobulin lambda-like polypeptide 5 OS=Homo sapiens GN=IGLL5 PE=2 SV=2	2	1_1_	11	11	0.0135565	0.0145337	1.77971	1.77971	145	145	0.444	0.444
B2RMS9	Inter-alpha (Globulin) inhibitor H4 (Plasma Kallikrein-sensitive glycoprotein) OS=Homo sapiens GN=ITIH4 PE=2 SV=1	2	1_1_	22	19	0.00129081	0.00092257	1.06538	0.794734	60	40	0.315	0.254
Q59FS1	Inter-alpha (Globulin) inhibitor H4 (Plasma Kallikrein-sensitive glycoprotein) variant (Fragment) OS=Homo sapiens PE=4 SV=1	2	1_1_	20	17	0.00134528	0.00113539	1.40991	0.931968	47	37	0.382	0.286
P19823	Inter-alpha-trypsin inhibitor heavy chain H2 OS=Homo sapiens GN=ITIH2 PE=1 SV=2	2	1_1_	11	7	0.000528739	0.000521506	0.364583	0.285287	25	23	0.135	0.109
Q14624	Inter-alpha-trypsin inhibitor heavy chain H4 OS=Homo sapiens GN=ITIH4 PE=1 SV=4	2	1_1_	22	19	0.00129081	0.00092257	1.06538	0.794734	60	40	0.315	0.254
P79263	Inter-alpha-trypsin inhibitor heavy chain H4 OS=Sus scrofa GN=ITIH4 PE=1 SV=1	2	1_1_	2	2	0.000108618	0.000163027	0.0495424	0.0495424	5	7	0.021	0.021
A2NJV5	Kappa light chain variable region (Fragment) OS=Homo sapiens GN=IGKV A18 PE=4 SV=1	2	1_1_	3	2	0.00380307	0.00230452	0.671091	0.577611	23	13	0.223	0.198
P01042	Kininogen-1 OS=Homo sapiens GN=KNG1 PE=1 SV=2	2	1_1_	24	22	0.00214366	0.00216496	1.42661	1.04644	69	65	0.385	0.311
Q96PD5	N-acetylmuramoyl-L-alanine amidase OS=Homo sapiens GN=PGLYRP2 PE=1 SV=1	2	1_1_	21	13	0.00184097	0.00130337	2.09742	1.208	53	35	0.491	0.344
P26262	Plasma kallikrein OS=Mus musculus GN=Klkb1 PE=1 SV=2	2	1_1_	3	3	0.000219518	0.000168101	0.106624	0.106624	7	5	0.044	0.044
P14272	Plasma kallikrein OS=Rattus norvegicus GN=Klkb1 PE=1 SV=1	2	1_1_	2	2	0.000156798	0.000100861	0.0641431	0.0641431	5	3	0.027	0.027
E9PGN7	Plasma protease C1 inhibitor OS=Homo sapiens GN=SERPING1 PE=1 SV=1	2	1_1_	16	6	0.00198969	0.000750544	0.757924	0.261828	54	19	0.245	0.101
H9KV48	Plasma protease C1 inhibitor OS=Homo sapiens GN=SERPING1 PE=1 SV=1	2	1_1_	16	6	0.00233349	0.000880227	0.936422	0.315225	54	19	0.287	0.119
P05155	Plasma protease C1 inhibitor OS=Homo sapiens GN=SERPING1 PE=1 SV=2	2	1_1_	16	6	0.00216081	0.000815091	0.845015	0.288249	54	19	0.266	0.11
H0VJK2	Plasminogen OS=Cavia porcellus GN=LOC101789218 PE=3 SV=1	2	1_1_	2	2	0.000197118	0.000158496	0.0592537	0.0592537	8	6	0.025	0.025
P00747	Plasminogen OS=Homo sapiens GN=PLG PE=1 SV=2	2	1_1_	29	27	0.00239596	0.00201257	1.28034	1.28034	97	76	0.358	0.358
G1PGD5	Plasminogen OS=Myotis lucifugus GN=LPA PE=3 SV=1	2	1_1_	3	3	0.00024519	0.000210292	0.081434	0.081434	10	8	0.034	0.034
P20742	Pregnancy zone protein OS=Homo sapiens GN=PZP PE=1 SV=4	2	1_1_	6	3	0.000351008	0.000144735	0.116863	0.0665962	26	10	0.048	0.028
P02760	Protein AMBP OS=Homo sapiens GN=AMBP PE=1 SV=1	2	1_1_	8	8	0.00153466	0.00121874	0.874995	0.887991	27	20	0.273	0.276
Q921I1	Serotransferrin OS=Mus musculus GN=Tf PE=1 SV=1	2	1_1_	6	6	0.00143526	0.000707811	0.122018	0.122018	50	23	0.05	0.05
G1STF7	Serotransferrin OS=Oryctolagus cuniculus GN=TF PE=3 SV=1	2	1_1_	10	10	0.00210151	0.00228386	0.303167	0.30017	73	74	0.115	0.114
P35747	Serum albumin OS=Equus caballus GN=ALB PE=1 SV=1	2	1_1_	5	5	0.00164806	0.00162552	0.180321	0.180321	50	46	0.072	0.072
P49064	Serum albumin OS=Felis catus GN=ALB PE=1 SV=1	2	1_1_	12	11	0.00674594	0.00874924	0.309182	0.342765	205	248	0.117	0.128
P02768	Serum albumin OS=Homo sapiens GN=ALB PE=1 SV=2	2	1_1_	94	94	0.0499366	0.0658285	4.98412	5.13762	1520	1869	0.777	0.788
P02770	Serum albumin OS=Rattus norvegicus GN=Alb PE=1 SV=2	2	1_1_	4	4	0.000756862	0.000811421	0.153453	0.153453	23	23	0.062	0.062
P35542	Serum amyloid A-4 protein OS=Homo sapiens GN=SAA4 PE=1 SV=2	2	1_1_	5	3	0.00215465	0.000989988	1.14289	0.702159	14	6	0.331	0.231
P02743	Serum amyloid P-component OS=Homo sapiens GN=APCS PE=1 SV=2	2	1_1_	6	3	0.00143551	0.000673311	0.64059	0.406048	16	7	0.215	0.148
P02766	Transthyretin OS=Homo sapiens GN=TTR PE=1 SV=1	2	1_1_	16	16	0.0183742	0.0119652	3.4978	3.94311	135	82	0.653	0.694
A2KUC3	UGa8H (Fragment) OS=Homo sapiens GN=IGHV PE=4 SV=1	2	1_1_	3	3	0.00231492	0.00159544	1.18273	1.18273	14	9	0.339	0.339
H0VD80	Uncharacterized protein OS=Cavia porcellus GN=FGB PE=4 SV=1	2	1_1_	9	9	0.00127883	0.00154792	0.455459	0.455459	31	35	0.163	0.163
H0VBM5	Uncharacterized protein OS=Cavia porcellus GN=FGG PE=4 SV=1	2	1_1_	7	3	0.000595188	0.000294505	0.342765	0.0990058	13	6	0.128	0.041
Q7Z3Y4	Uncharacterized protein OS=Homo sapiens PE=1 SV=1	2	1_1_	17	17	0.0312829	0.0331744	1.5293	1.5293	369	365	0.403	0.403
G1PD69	Uncharacterized protein OS=Myotis lucifugus GN=ITIH4 PE=4 SV=1	2	1_1_	3	3	0.000189345	0.00018044	0.0715193	0.0715193	9	8	0.03	0.03
G1TKX3	Uncharacterized protein OS=Oryctolagus cuniculus GN=FGG PE=4 SV=1	2	1_1_	7	5	0.000457837	0.000490841	0.321296	0.247383	10	10	0.121	0.096
G1U9Q9	Uncharacterized protein OS=Oryctolagus cuniculus PE=3 SV=1	2	1_1_	2	2	0.000145509	0.000103999	0.0495424	0.0495424	6	4	0.021	0.021
H2QXR0	Uncharacterized protein OS=Pan troglodytes GN=AMBP PE=4 SV=1	2	1_1_	6	6	0.00122139	0.000810601	0.566751	0.577611	21	13	0.195	0.198
H2Q4U2	Uncharacterized protein OS=Pan troglodytes GN=APOA4 PE=4 SV=1	2	1_1_	11	10	0.00116205	0.00102915	1.05589	0.798871	23	19	0.313	0.255
H2QSN2	Uncharacterized protein OS=Pan troglodytes GN=APOM PE=4 SV=1	2	1_1_	4	2	0.00106423	0.000456378	0.462177	0.172195	10	4	0.165	0.069
H2QV12	Uncharacterized protein OS=Pan troglodytes GN=AZGP1 PE=3 SV=1	2	1_1_	5	2	0.000537114	0.000359895	0.663413	0.233105	8	5	0.221	0.091
H2QQB5	Uncharacterized protein OS=Pan troglodytes GN=FGA PE=4 SV=1	2	1_1_	9	8	0.000739306	0.00059445	0.339677	0.339677	32	24	0.127	0.127
H2QQB4	Uncharacterized protein OS=Pan troglodytes GN=FGB PE=4 SV=1	2	1_1_	20	18	0.00320795	0.00289617	1.39883	1.56448	76	64	0.38	0.409
H2RDH7	Uncharacterized protein OS=Pan troglodytes GN=FGG PE=4 SV=1	2	1_1_	17	8	0.00215811	0.00154245	1.09411	0.577611	48	32	0.321	0.198
H2R1A9	Uncharacterized protein OS=Pan troglodytes GN=FN1 PE=4 SV=1	2	1_1_	5	5	6.46184e-05	6.92765e-05	0.0715193	0.0543869	8	8	0.03	0.023
H2RCA6	Uncharacterized protein OS=Pan troglodytes GN=ITIH4 PE=4 SV=1	2	1_1_	16	14	0.00081751	0.000691927	0.678804	0.503142	38	30	0.225	0.177
H2RG52	Uncharacterized protein OS=Pan troglodytes PE=4 SV=1	2	1_1_	3	2	0.00144054	0.00154438	0.527566	0.247383	9	9	0.184	0.096
Q5NV81	V1-16 protein (Fragment) OS=Homo sapiens GN=V1-16 PE=4 SV=1	2	1_1_	2	2	0.00202096	0.00173331	0.452112	0.452112	10	8	0.162	0.162
Q5NV90	V2-17 protein (Fragment) OS=Homo sapiens GN=V2-17 PE=1 SV=1	2	1_1_	4	4	0.00391899	0.00442263	1.03704	1.58226	19	20	0.309	0.412
Q5NV91	V2-19 protein (Fragment) OS=Homo sapiens GN=V2-19 PE=4 SV=1	2	1_1_	3	2	0.00189545	0.00112893	1.07014	1.07014	9	5	0.316	0.316
Q5NV80	V3-2 protein (Fragment) OS=Homo sapiens GN=V3-2 PE=4 SV=1	2	1_1_	2	2	0.000816632	0.0008755	0.455459	0.455459	4	4	0.163	0.163
Q5NV83	V3-3 protein (Fragment) OS=Homo sapiens GN=V3-3 PE=4 SV=1	2	1_1_	2	2	0.000816632	0.0008755	0.455459	0.455459	4	4	0.163	0.163
P02774	Vitamin D-binding protein OS=Homo sapiens GN=GC PE=1 SV=1	2	1_1_	23	17	0.00303911	0.00285092	2.2434	1.30675	72	63	0.511	0.363
P04004	Vitronectin OS=Homo sapiens GN=VTN PE=1 SV=1	2	1_1_	8	5	0.00087899	0.000493614	0.659587	0.285287	21	11	0.22	0.109
P25311	Zinc-alpha-2-glycoprotein OS=Homo sapiens GN=AZGP1 PE=1 SV=2	2	1_1_	5	2	0.000537114	0.000359895	0.663413	0.233105	8	5	0.221	0.091
P18650	Apolipoprotein E OS=Sus scrofa GN=APOE PE=1 SV=2	1	1_0_	2	0	0.00025246	0	0.14025	0	4	0	0.057	0
P00748	Coagulation factor XII OS=Homo sapiens GN=F12 PE=1 SV=3	1	1_0_	4	0	0.000357857	0	0.330454	0	11	0	0.124	0
P10643	Complement component C7 OS=Homo sapiens GN=C7 PE=1 SV=2	1	1_0_	3	0	9.49347e-05	0	0.0889301	0	4	0	0.037	0
Q8IK84	Cysteine repeat modular protein 4, putative OS=Plasmodium falciparum (isolate 3D7) GN=PCRMP 4 PE=4 SV=2	1	1_0_	2	0	1.69383e-05	0	0.0139114	0	5	0	0.006	0
A2CJ06	Dystrotelin OS=Homo sapiens GN=DYTN PE=2 SV=1	1	1_0_	2	0	0.00013846	0	0.101539	0	4	0	0.042	0
C6KT15	Erythrocyte membrane protein 1, PfEMP1 OS=Plasmodium falciparum (isolate 3D7) GN=VAR PE=4 SV=1	1	1_0_	2	0	2.5072e-05	0	0.0543869	0	3	0	0.023	0
O75636	Ficolin-3 OS=Homo sapiens GN=FCN3 PE=1 SV=2	1	1_0_	3	0	0.000468403	0	0.288249	0	7	0	0.11	0
P06935	Genome polyprotein OS=West Nile virus PE=1 SV=2	1	1_0_	2	0	1.16662e-05	0	0.0162487	0	2	0	0.007	0
Q2PMF4	Genome polyprotein OS=West Nile virus PE=2 SV=1	1	1_0_	2	0	1.16526e-05	0	0.0162487	0	2	0	0.007	0
Q2PMF5	Genome polyprotein OS=West Nile virus PE=2 SV=1	1	1_0_	2	0	1.16662e-05	0	0.0162487	0	2	0	0.007	0
A0A0A0P444	Genome polyprotein OS=West Nile virus PE=4 SV=1	1	1_0_	2	0	1.16526e-05	0	0.0162487	0	2	0	0.007	0
A0A0A0WEY2	Genome polyprotein OS=West Nile virus PE=4 SV=1	1	1_0_	2	0	1.16526e-05	0	0.0162487	0	2	0	0.007	0
A0A0B4L641	Genome polyprotein OS=West Nile virus PE=4 SV=1	1	1_0_	2	0	1.16526e-05	0	0.0162487	0	2	0	0.007	0
A0A0F7JIF4	Genome polyprotein OS=West Nile virus PE=4 SV=1	1	1_0_	2	0	1.16526e-05	0	0.0162487	0	2	0	0.007	0
A0A0G2QUU4	Genome polyprotein OS=West Nile virus PE=4 SV=1	1	1_0_	2	0	1.16526e-05	0	0.0162487	0	2	0	0.007	0
A0A0G2QV98	Genome polyprotein OS=West Nile virus PE=4 SV=1	1	1_0_	2	0	1.16526e-05	0	0.0162487	0	2	0	0.007	0
A0A0G2SJS1	Genome polyprotein OS=West Nile virus PE=4 SV=1	1	1_0_	2	0	1.16526e-05	0	0.0162487	0	2	0	0.007	0
A0A0G2SJW0	Genome polyprotein OS=West Nile virus PE=4 SV=1	1	1_0_	2	0	1.16526e-05	0	0.0162487	0	2	0	0.007	0
A0A0G2SJW1	Genome polyprotein OS=West Nile virus PE=4 SV=1	1	1_0_	2	0	1.16526e-05	0	0.0162487	0	2	0	0.007	0
A0A0G2SK04	Genome polyprotein OS=West Nile virus PE=4 SV=1	1	1_0_	2	0	1.16526e-05	0	0.0162487	0	2	0	0.007	0
A0A0G2SK61	Genome polyprotein OS=West Nile virus PE=4 SV=1	1	1_0_	2	0	1.16526e-05	0	0.0162487	0	2	0	0.007	0
A0A0H3V8D6	Genome polyprotein OS=West Nile virus PE=4 SV=1	1	1_0_	2	0	1.16526e-05	0	0.0162487	0	2	0	0.007	0
A0A0H3V8J9	Genome polyprotein OS=West Nile virus PE=4 SV=1	1	1_0_	2	0	1.16526e-05	0	0.0162487	0	2	0	0.007	0
A0A0H3V8K2	Genome polyprotein OS=West Nile virus PE=4 SV=1	1	1_0_	2	0	1.16526e-05	0	0.0162487	0	2	0	0.007	0
A0A0K2CU09	Genome polyprotein OS=West Nile virus PE=4 SV=1	1	1_0_	2	0	1.16526e-05	0	0.0162487	0	2	0	0.007	0
A0A0M3UK36	Genome polyprotein OS=West Nile virus PE=4 SV=1	1	1_0_	2	0	1.1656e-05	0	0.0185914	0	2	0	0.008	0
A7UGR2	Genome polyprotein OS=West Nile virus PE=4 SV=1	1	1_0_	2	0	1.16526e-05	0	0.0162487	0	2	0	0.007	0
E0A8L2	Genome polyprotein OS=West Nile virus PE=4 SV=1	1	1_0_	2	0	1.1656e-05	0	0.0162487	0	2	0	0.007	0
E0A8L4	Genome polyprotein OS=West Nile virus PE=4 SV=1	1	1_0_	2	0	1.1656e-05	0	0.0162487	0	2	0	0.007	0
E0A8L5	Genome polyprotein OS=West Nile virus PE=4 SV=1	1	1_0_	2	0	1.1656e-05	0	0.0162487	0	2	0	0.007	0
E9NMD0	Genome polyprotein OS=West Nile virus PE=4 SV=1	1	1_0_	2	0	1.1656e-05	0	0.0185914	0	2	0	0.008	0
M4WH65	Genome polyprotein OS=West Nile virus PE=4 SV=1	1	1_0_	2	0	1.16526e-05	0	0.0162487	0	2	0	0.007	0
Q68HK7	Genome polyprotein OS=West Nile virus PE=4 SV=1	1	1_0_	2	0	1.16526e-05	0	0.0162487	0	2	0	0.007	0
U5NCX2	Genome polyprotein OS=West Nile virus PE=4 SV=1	1	1_0_	2	0	1.16526e-05	0	0.0162487	0	2	0	0.007	0
U5NDJ1	Genome polyprotein OS=West Nile virus PE=4 SV=1	1	1_0_	2	0	1.16526e-05	0	0.0162487	0	2	0	0.007	0
U5NWN2	Genome polyprotein OS=West Nile virus PE=4 SV=1	1	1_0_	2	0	1.16526e-05	0	0.0162487	0	2	0	0.007	0
P69905	Hemoglobin subunit alpha OS=Homo sapiens GN=HBA1 PE=1 SV=2	1	1_0_	2	0	0.000422693	0	0.651962	0	3	0	0.218	0
A0A0A0MS09	Ig delta chain C region (Fragment) OS=Homo sapiens GN=IGHD PE=1 SV=1	1	1_0_	3	0	0.000372232	0	0.205036	0	8	0	0.081	0
P01880	Ig delta chain C region OS=Homo sapiens GN=IGHD PE=1 SV=2	1	1_0_	3	0	0.000416823	0	0.233105	0	8	0	0.091	0
P01609	Ig kappa chain V-I region Scw OS=Homo sapiens PE=1 SV=1	1	1_0_	2	0	0.00111153	0	0.896706	0	6	0	0.278	0
P01611	Ig kappa chain V-I region Wes OS=Homo sapiens PE=1 SV=1	1	1_0_	2	0	0.00222305	0	0.468926	0	12	0	0.167	0
P01614	Ig kappa chain V-II region Cum OS=Homo sapiens PE=1 SV=1	1	1_0_	2	0	0.00365354	0	0.377209	0	21	0	0.139	0
P06309	Ig kappa chain V-II region GM607 (Fragment) OS=Homo sapiens PE=4 SV=1	1	1_0_	2	0	0.00359109	0	0.370882	0	21	0	0.137	0
P06310	Ig kappa chain V-II region RPMI 6410 OS=Homo sapiens PE=4 SV=1	1	1_0_	3	0	0.00345994	0	0.541701	0	23	0	0.188	0
P01624	Ig kappa chain V-III region POM OS=Homo sapiens PE=1 SV=1	1	1_0_	2	0	0.00128488	0	0.770109	0	7	0	0.248	0
P01700	Ig lambda chain V-I region HA OS=Homo sapiens PE=1 SV=1	1	1_0_	2	0	0.00160774	0	0.541701	0	9	0	0.188	0
P19827	Inter-alpha-trypsin inhibitor heavy chain H1 OS=Homo sapiens GN=ITIH1 PE=1 SV=3	1	1_0_	2	0	4.39242e-05	0	0.106624	0	2	0	0.044	0
P05787	Keratin, type II cytoskeletal 8 OS=Homo sapiens GN=KRT8 PE=1 SV=7	1	1_0_	2	0	8.28467e-05	0	0.1324	0	2	0	0.054	0
P02750	Leucine-rich alpha-2-glycoprotein OS=Homo sapiens GN=LRG1 PE=1 SV=2	1	1_0_	2	0	0.000172975	0	0.244515	0	3	0	0.095	0
P04180	Phosphatidylcholine-sterol acyltransferase OS=Homo sapiens GN=LCAT PE=1 SV=1	1	1_0_	2	0	0.000136415	0	0.14025	0	3	0	0.057	0
H0YCA1	Plasma protease C1 inhibitor (Fragment) OS=Homo sapiens GN=SERPING1 PE=1 SV=1	1	1_0_	3	0	0.00279174	0	0.710015	0	12	0	0.233	0
A6MLD5	Plasma protease C1 inhibitor-like protein (Fragment) OS=Callithrix jacchus PE=2 SV=1	1	1_0_	2	0	0.00134278	0	0.361445	0	10	0	0.134	0
B6V7C7	Polyprotein (Fragment) OS=West Nile virus PE=4 SV=1	1	1_0_	2	0	7.68042e-05	0	0.270574	0	2	0	0.104	0
B6V7D0	Polyprotein (Fragment) OS=West Nile virus PE=4 SV=1	1	1_0_	2	0	7.68042e-05	0	0.270574	0	2	0	0.104	0
A0A0A0P7R9	Polyprotein OS=West Nile virus PE=4 SV=1	1	1_0_	2	0	1.16526e-05	0	0.0162487	0	2	0	0.007	0
A0A0G2SJS0	Polyprotein OS=West Nile virus PE=4 SV=1	1	1_0_	2	0	1.16526e-05	0	0.0162487	0	2	0	0.007	0
P27401	Pro-Pol polyprotein OS=Simian foamy virus type 3 (strain LK3) GN=pol PE=3 SV=2	1	1_0_	2	0	0.000140035	0	0.0423174	0	8	0	0.018	0
P00734	Prothrombin OS=Homo sapiens GN=F2 PE=1 SV=2	1	1_0_	4	0	0.000418163	0	0.306171	0	13	0	0.116	0
T0VKA1	PTS system, beta-glucoside-specific IIA, IIB, and IIC component OS=Enterococcus sp. HSIEG1 GN=HSIEG1_1431 PE=4 SV=1	1	1_0_	2	0	0.000111153	0	0.158777	0	2	0	0.064	0
P0DJI8	Serum amyloid A-1 protein OS=Homo sapiens GN=SAA1 PE=1 SV=1	1	1_0_	3	0	0.000983975	0	1.24905	0	6	0	0.352	0
P0DJI9	Serum amyloid A-2 protein OS=Homo sapiens GN=SAA2 PE=1 SV=1	1	1_0_	2	0	0.000655983	0	0.545254	0	4	0	0.189	0
P22105	Tenascin-X OS=Homo sapiens GN=TNXB PE=1 SV=4	1	1_0_	2	0	9.43304e-06	0	0.023293	0	2	0	0.01	0
Q8J3J3	Truncated gag polyprotein OS=Human immunodeficiency virus 1 GN=gag PE=2 SV=1	1	1_0_	2	0	0.000198094	0	0.227439	0	2	0	0.089	0
Q8J3J4	Truncated gag polyprotein OS=Human immunodeficiency virus 1 GN=gag PE=2 SV=1	1	1_0_	2	0	0.000198094	0	0.227439	0	2	0	0.089	0
Q8J3J5	Truncated gag polyprotein OS=Human immunodeficiency virus 1 GN=gag PE=2 SV=1	1	1_0_	2	0	0.000198094	0	0.227439	0	2	0	0.089	0
F1QY34	Uncharacterized protein OS=Danio rerio GN=lrp1ab PE=1 SV=1	1	1_0_	2	0	1.31946e-05	0	0.0185914	0	3	0	0.008	0
G1P505	Uncharacterized protein OS=Myotis lucifugus GN=FGG PE=4 SV=1	1	1_0_	3	0	0.000308485	0	0.14025	0	7	0	0.057	0
G1P830	Uncharacterized protein OS=Myotis lucifugus GN=KRT5 PE=3 SV=1	1	1_0_	2	0	6.58141e-05	0	0.0739894	0	2	0	0.031	0
Q5NV84	V1-3 protein (Fragment) OS=Homo sapiens GN=V1-3 PE=4 SV=1	1	1_0_	2	0	0.000606287	0	0.452112	0	3	0	0.162	0
Q5NV64	V2-11 protein (Fragment) OS=Homo sapiens GN=V2-11 PE=4 SV=1	1	1_0_	2	0	0.00123758	0	0.297179	0	6	0	0.113	0
Q9Y509	VH3 protein (Fragment) OS=Homo sapiens GN=VH3 PE=2 SV=1	1	1_0_	2	0	0.00353874	0	0.432188	0	26	0	0.156	0
Q03591	Complement factor H-related protein 1 OS=Homo sapiens GN=CFHR1 PE=1 SV=2	1	0_1_	0	2	0	0.000194998	0	0.16681	0	3	0	0.067
P36980	Complement factor H-related protein 2 OS=Homo sapiens GN=CFHR2 PE=1 SV=1	1	0_1_	0	2	0	0.000158887	0	0.227439	0	2	0	0.089
Q9UGM5	Fetuin-B OS=Homo sapiens GN=FETUB PE=1 SV=2	1	0_1_	0	3	0	0.000280756	0	0.425608	0	5	0	0.154
P07589	Fibronectin OS=Bos taurus GN=FN1 PE=1 SV=4	1	0_1_	0	4	0	5.19364e-05	0	0.0423174	0	6	0	0.018
P20305	Gelsolin (Fragment) OS=Sus scrofa GN=GSN PE=1 SV=1	1	0_1_	0	2	0	8.33539e-05	0	0.0864257	0	3	0	0.036
P06396	Gelsolin OS=Homo sapiens GN=GSN PE=1 SV=1	1	0_1_	0	3	0	0.000164576	0	0.122018	0	6	0	0.05
H2QXT3	Gelsolin OS=Pan troglodytes GN=GSN PE=2 SV=1	1	0_1_	0	3	0	0.000164576	0	0.122018	0	6	0	0.05
Q6PAC1	Gelsolin, isoform CRA_c OS=Mus musculus GN=Gsn PE=2 SV=1	1	0_1_	0	2	0	0.000146715	0	0.0864257	0	5	0	0.036
Q5SDA7	Hemagglutinin OS=Influenza A virus (A/chicken/Thailand/CH-2/2004(H5N1)) PE=3 SV=1	1	0_1_	0	2	0	7.55273e-05	0	0.276439	0	2	0	0.106
P01824	Ig heavy chain V-II region WAH OS=Homo sapiens PE=1 SV=1	1	0_1_	0	2	0	0.000332554	0	0.355189	0	2	0	0.132
P51884	Lumican OS=Homo sapiens GN=LUM PE=1 SV=2	1	0_1_	0	2	0	0.000190382	0	0.153453	0	3	0	0.062
Q5XXP4	Non-structural polyprotein OS=Chikungunya virus (strain 37997) PE=2 SV=1	1	0_1_	0	2	0	1.73401e-05	0	0.0303861	0	2	0	0.013
Q8JUX6	Non-structural polyprotein OS=Chikungunya virus (strain S27-African prototype) PE=1 SV=1	1	0_1_	0	2	0	1.73401e-05	0	0.0303861	0	2	0	0.013
C9J075	Plasma kallikrein (Fragment) OS=Homo sapiens GN=KLKB1 PE=1 SV=1	1	0_1_	0	4	0	0.000869584	0	0.61808	0	6	0	0.209
C9JCT1	Plasma kallikrein (Fragment) OS=Homo sapiens GN=KLKB1 PE=1 SV=1	1	0_1_	0	4	0	0.000912755	0	0.659587	0	6	0	0.22
A0A0C1AUD2	Protein-export membrane protein SecF OS=Nocardia vulneris GN=secF PE=3 SV=1	1	0_1_	0	2	0	0.000106187	0	0.114295	0	2	0	0.047
H0VC89	Uncharacterized protein OS=Cavia porcellus GN=GSN PE=4 SV=1	1	0_1_	0	2	0	8.755e-05	0	0.0914403	0	3	0	0.038
E7FE78	Uncharacterized protein OS=Danio rerio GN=cnga1 PE=4 SV=2	1	0_1_	0	2	0	0.000167838	0	0.0399202	0	5	0	0.017
G1NWI0	Uncharacterized protein OS=Myotis lucifugus GN=FN1 PE=4 SV=1	1	0_1_	0	4	0	5.20204e-05	0	0.0423174	0	6	0	0.018
G1NSG7	Uncharacterized protein OS=Myotis lucifugus GN=GSN PE=4 SV=1	1	0_1_	0	2	0	0.000109717	0	0.0739894	0	4	0	0.031
G1SDU5	Uncharacterized protein OS=Oryctolagus cuniculus GN=MACF1 PE=4 SV=2	1	0_1_	0	2	0	5.75987e-06	0	0.0185914	0	2	0	0.008
Contaminant-Reverse
contaminant_I141_HUMAN	owl|P15814| IMMUNOGLOBULIN-RELATED 14.1 PROTEIN PRECURSOR. - HOMO SAPIENS...	2	1_1_	3	2	0.000281796	0.000805624	0.383566	0.174898	3	8	0.141	0.07
contaminant_INT-STD1	BSA	2	1_1_	8	9	0.00412016	0.00696145	0.30017	0.30017	125	197	0.114	0.114
contaminant_KERATIN20	no description	1	1_0_	2	0	8.28467e-05	0	0.1324	0	2	0	0.054	0
contaminant_NRL_1MCOH	owl|| Immunoglobulin g1 (igg1) (mcg) with a hinge deletion, chain H...	2	1_1_	17	19	0.0274869	0.0247574	1.0893	1.31206	588	494	0.32	0.364
contaminant_NRL_1MCOL	owl|| Immunoglobulin g1 (igg1) (mcg) with a hinge deletion, chain L...	2	1_1_	10	9	0.00796594	0.0090367	1.42103	1.22331	86	91	0.384	0.347
contaminant_S68241	owl|S68241| immunoglobulin light chain (Mab13-1) - mouse (fragment)	1	1_0_	2	0	0.000550665	0	0.303167	0	6	0	0.115	0
Reverse_sp|O12164|ENV_HV192	Envelope glycoprotein gp160 OS=Human immunodeficiency virus type 1 group M subtype C (isolate 92BR025) GN=env PE=3 SV=1	1	1_0_	2	0	4.67465e-05	0	0.104079	0	2	0	0.043	0
Reverse_sp|P46940|IQGA1_HUMAN	Ras GTPase-activating-like protein IQGAP1 OS=Homo sapiens GN=IQGAP1 PE=1 SV=1	1	1_0_	2	0	2.4149e-05	0	0.0568175	0	2	0	0.024	0
Reverse_tr|A0A024RC65|A0A024RC65_HUMAN	HCG1991735, isoform CRA_a OS=Homo sapiens GN=hCG_1991735 PE=4 SV=1	1	1_0_	2	0	2.4149e-05	0	0.0568175	0	2	0	0.024	0
Reverse_tr|F1K1U9|F1K1U9_9HIV1	Endogenous retrovirus group K member 19 Env polyprotein OS=Human immunodeficiency virus 1 GN=env PE=4 SV=1	1	1_0_	2	0	4.6475e-05	0	0.164126	0	2	0	0.066	0
Reverse_tr|F5AYJ9|F5AYJ9_9HIV1	Endogenous retrovirus group K member 24 Env polyprotein OS=Human immunodeficiency virus 1 GN=env PE=4 SV=1	1	1_0_	2	0	4.66375e-05	0	0.0914403	0	2	0	0.038	0
Reverse_tr|F8SX47|F8SX47_9HIV1	Endogenous retrovirus group K member 21 Env polyprotein OS=Human immunodeficiency virus 1 GN=env PE=4 SV=1	1	1_0_	2	0	4.71319e-05	0	0.106624	0	2	0	0.044	0
Reverse_tr|G1SYG3|G1SYG3_RABIT	Uncharacterized protein OS=Oryctolagus cuniculus GN=SLC12A3 PE=4 SV=1	1	1_0_	2	0	0.000118974	0	0.0789467	0	6	0	0.033	0
Reverse_tr|H0VC75|H0VC75_CAVPO	Uncharacterized protein OS=Cavia porcellus GN=Ly75 PE=4 SV=1	1	1_0_	2	0	0.000104508	0	0.0423174	0	9	0	0.018	0
Reverse_tr|H0VQ01|H0VQ01_CAVPO	Uncharacterized protein OS=Cavia porcellus GN=IQGAP1 PE=4 SV=1	1	1_0_	2	0	2.41636e-05	0	0.0568175	0	2	0	0.024	0
Reverse_tr|H0VTI7|H0VTI7_CAVPO	Methionine aminopeptidase 2 OS=Cavia porcellus GN=METAP2 PE=3 SV=1	1	0_1_	0	2	0	0.000181011	0	0.174898	0	4	0	0.07
Reverse_tr|H2QA32|H2QA32_PANTR	IQ motif containing GTPase activating protein 1 OS=Pan troglodytes GN=IQGAP1 PE=2 SV=1	1	1_0_	2	0	2.4149e-05	0	0.0568175	0	2	0	0.024	0
Reverse_tr|H6D4G4|H6D4G4_9HIV1	Gag-Pol polyprotein OS=Human immunodeficiency virus 1 GN=gag PE=4 SV=1	1	1_0_	2	0	0.000223235	0	0.023293	0	16	0	0.01	0
Reverse_tr|H9TLJ2|H9TLJ2_9HIV1	Envelope glycoprotein gp160 OS=Human immunodeficiency virus 1 GN=env PE=4 SV=1	1	0_1_	0	2	0	7.39647e-05	0	0.177606	0	3	0	0.071
Reverse_tr|Q8USY7|Q8USY7_9HIV1	Envelope glycoprotein gp160 OS=Human immunodeficiency virus 1 GN=env PE=4 SV=1	1	0_1_	0	2	0	5.02336e-05	0	0.0990058	0	2	0	0.041

## Sheet: Fraction 9
Accession	description	occurrence	status	peptide_count_AM-PC9(searched:2018-11-08)	peptide_count_AM-P9(searched:2018-11-08)	NSAF_AM-PC9(searched:2018-11-08)	NSAF_AM-P9(searched:2018-11-08)	EMPAI_AM-PC9(searched:2018-11-08)	EMPAI_AM-P9(searched:2018-11-08)	spectral_count__AM-PC9(searched:2018-11-08)	spectral_count__AM-P9(searched:2018-11-08)	seqcov_AM-PC9(searched:2018-11-08)	seqcov_AM-P9(searched:2018-11-08)
Isc_5B	no description	1	0_1_	0	11	0	0.00453229	0	1.80543	0	48	0	0.448
P02763	Alpha-1-acid glycoprotein 1 OS=Homo sapiens GN=ORM1 PE=1 SV=1	2	1_1_	11	12	0.0134648	0.0114237	1.83792	2.04088	72	63	0.453	0.483
P04264	Keratin, type II cytoskeletal 1 OS=Homo sapiens GN=KRT1 PE=1 SV=6	2	1_1_	6	13	0.000992	0.00311272	0.288249	0.909853	17	55	0.11	0.281
A5A6M6	Keratin, type II cytoskeletal 1 OS=Pan troglodytes GN=KRT1 PE=2 SV=1	2	1_1_	6	13	0.00100316	0.00314693	0.291219	0.923092	17	55	0.111	0.284
Q921I1	Serotransferrin OS=Mus musculus GN=Tf PE=1 SV=1	2	1_1_	3	4	0.00151004	0.000418	0.0519619	0.081434	28	8	0.022	0.034
G1STF7	Serotransferrin OS=Oryctolagus cuniculus GN=TF PE=3 SV=1	2	1_1_	7	8	0.00227158	0.00277942	0.253141	0.291219	42	53	0.098	0.111
P49822	Serum albumin OS=Canis lupus familiaris GN=ALB PE=1 SV=3	2	1_1_	5	6	0.0020402	0.00275751	0.177606	0.2218	33	46	0.071	0.087
P02768	Serum albumin OS=Homo sapiens GN=ALB PE=1 SV=2	2	1_1_	109	139	0.158504	0.155364	5.85488	6.85236	2568	2596	0.836	0.895
A2KUC3	UGa8H (Fragment) OS=Homo sapiens GN=IGHV PE=4 SV=1	2	1_1_	2	3	0.00155327	0.00240973	0.520548	1.18273	5	8	0.182	0.339
Q7Z3Y4	Uncharacterized protein OS=Homo sapiens PE=1 SV=1	2	1_1_	12	15	0.0245285	0.0423157	1.31206	1.40436	154	274	0.364	0.381
G1TDN6	Uncharacterized protein OS=Oryctolagus cuniculus GN=KRT5 PE=3 SV=1	2	1_1_	2	3	0.000256	0.000496	0.081434	0.0764652	4	8	0.034	0.032
H2RGH5	Uncharacterized protein OS=Pan troglodytes PE=4 SV=1	2	1_1_	9	11	0.00961584	0.00915416	1.54097	1.76694	55	54	0.405	0.442
P43652	Afamin OS=Homo sapiens GN=AFM PE=1 SV=1	2	1_1_	10	4	0.00150608	0.000548	0.479108	0.188502	24	9	0.17	0.075
P19652	Alpha-1-acid glycoprotein 2 OS=Homo sapiens GN=ORM2 PE=1 SV=2	2	1_1_	11	8	0.00841549	0.00743449	1.74157	1.61818	45	41	0.438	0.418
P01011	Alpha-1-antichymotrypsin OS=Homo sapiens GN=SERPINA3 PE=1 SV=2	2	1_1_	9	4	0.00222158	0.00103396	0.706082	0.415794	25	12	0.232	0.151
P01009	Alpha-1-antitrypsin OS=Homo sapiens GN=SERPINA1 PE=1 SV=3	2	1_1_	17	11	0.00737395	0.00435971	1.09411	0.981527	82	50	0.321	0.297
P04217	Alpha-1B-glycoprotein OS=Homo sapiens GN=A1BG PE=1 SV=4	2	1_1_	10	9	0.00326532	0.00382879	1.05589	0.918669	43	52	0.313	0.283
P12763	Alpha-2-HS-glycoprotein OS=Bos taurus GN=AHSG PE=1 SV=2	2	1_1_	3	3	0.00125646	0.00142134	0.180321	0.180321	12	14	0.072	0.072
P02765	Alpha-2-HS-glycoprotein OS=Homo sapiens GN=AHSG PE=1 SV=1	2	1_1_	19	19	0.0220209	0.0156911	2.155	2.155	215	158	0.499	0.499
P01023	Alpha-2-macroglobulin OS=Homo sapiens GN=A2M PE=1 SV=3	2	1_1_	10	4	0.000612	0.000643	0.247383	0.114295	24	26	0.096	0.047
G1FM85	Anti-Influenza A hemagglutinin heavy chain variable region (Fragment) OS=Homo sapiens PE=2 SV=1	2	1_1_	2	3	0.00145694	0.00197775	0.482518	0.678804	5	7	0.171	0.225
G1FM92	Anti-Influenza A hemagglutinin heavy chain variable region (Fragment) OS=Homo sapiens PE=2 SV=1	2	1_1_	2	3	0.00145694	0.00197775	0.482518	0.678804	5	7	0.171	0.225
G1FM93	Anti-Influenza A hemagglutinin heavy chain variable region (Fragment) OS=Homo sapiens PE=2 SV=1	2	1_1_	2	3	0.00145694	0.00197775	0.482518	0.678804	5	7	0.171	0.225
P01008	Antithrombin-III OS=Homo sapiens GN=SERPINC1 PE=1 SV=1	2	1_1_	15	7	0.00243033	0.0020423	1.05116	0.393157	30	26	0.312	0.144
P02647	Apolipoprotein A-I OS=Homo sapiens GN=APOA1 PE=1 SV=1	2	1_1_	17	17	0.008447	0.011876	2.77572	3.84172	60	87	0.577	0.685
P68292	Apolipoprotein A-I OS=Macaca fascicularis GN=APOA1 PE=1 SV=1	2	1_1_	12	11	0.00577212	0.0088729	1.4322	1.83792	41	65	0.386	0.453
P0DM91	Apolipoprotein A-I OS=Pan paniscus GN=APOA1 PE=1 SV=1	2	1_1_	17	16	0.008447	0.011603	2.77572	3.33511	60	85	0.577	0.637
P02652	Apolipoprotein A-II OS=Homo sapiens GN=APOA2 PE=1 SV=1	2	1_1_	9	8	0.0120285	0.0182236	3.36516	3.36516	32	50	0.64	0.64
P0DM95	Apolipoprotein A-II OS=Pan paniscus GN=APOA2 PE=1 SV=1	2	1_1_	3	3	0.00789373	0.0105697	0.62181	0.62181	21	29	0.21	0.21
Q8MIQ5	Apolipoprotein A-II OS=Pan troglodytes GN=APOA2 PE=1 SV=1	2	1_1_	3	3	0.00789373	0.0105697	0.62181	0.62181	21	29	0.21	0.21
O75882	Attractin OS=Homo sapiens GN=ATRN PE=1 SV=2	2	1_1_	6	5	0.0005	0.000485	0.177606	0.111732	19	19	0.071	0.046
Q9WU60	Attractin OS=Mus musculus GN=Atrn PE=1 SV=3	2	1_1_	4	5	0.000369	0.000485	0.0864257	0.111732	14	19	0.036	0.046
P02749	Beta-2-glycoprotein 1 OS=Homo sapiens GN=APOH PE=1 SV=3	2	1_1_	25	22	0.0256042	0.00591606	2.60579	2.43558	235	56	0.557	0.536
B4DMX2	cDNA FLJ51250, highly similar to Plasma kallikrein (EC 3.4.21.34) OS=Homo sapiens PE=2 SV=1	2	1_1_	4	2	0.000439	0.000355	0.207814	0.114295	6	5	0.082	0.047
A8K9A9	cDNA FLJ77744, highly similar to Homo sapiens kallikrein B, plasma (Fletcher factor) 1 (KLKB1), mRNA OS=Homo sapiens PE=2 SV=1	2	1_1_	5	2	0.000471	0.000286	0.210598	0.0914403	8	5	0.083	0.038
P00450	Ceruloplasmin OS=Homo sapiens GN=CP PE=1 SV=1	2	1_1_	122	118	0.0536131	0.0329222	6.04693	4.42001	1519	962	0.848	0.734
P08603	Complement factor H OS=Homo sapiens GN=CFH PE=1 SV=4	2	1_1_	8	3	0.000641	0.000207	0.148154	0.0739894	21	7	0.06	0.031
Q03591	Complement factor H-related protein 1 OS=Homo sapiens GN=CFHR1 PE=1 SV=2	2	1_1_	9	8	0.00444236	0.00309248	0.995262	1.28034	39	28	0.3	0.358
P36980	Complement factor H-related protein 2 OS=Homo sapiens GN=CFHR2 PE=1 SV=1	2	1_1_	6	6	0.00306282	0.00269979	1.01372	1.208	22	20	0.304	0.344
P02671	Fibrinogen alpha chain OS=Homo sapiens GN=FGA PE=1 SV=2	2	1_1_	7	7	0.000955	0.00109426	0.235947	0.297179	22	26	0.092	0.113
P02675	Fibrinogen beta chain OS=Homo sapiens GN=FGB PE=1 SV=2	2	1_1_	15	11	0.00398093	0.00296922	1.23872	0.807174	52	40	0.35	0.257
P02679	Fibrinogen gamma chain OS=Homo sapiens GN=FGG PE=1 SV=3	2	1_1_	13	10	0.00232339	0.00273555	0.918669	0.832314	28	34	0.283	0.263
P00738	Haptoglobin OS=Homo sapiens GN=HP PE=1 SV=1	2	1_1_	23	18	0.0133321	0.0120293	2.40408	1.82488	144	134	0.532	0.451
P00739	Haptoglobin-related protein OS=Homo sapiens GN=HPR PE=2 SV=2	2	1_1_	12	10	0.00648089	0.00670292	0.610646	0.686553	60	64	0.207	0.227
P02790	Hemopexin OS=Homo sapiens GN=HPX PE=1 SV=2	2	1_1_	30	29	0.0157028	0.0131746	3.10204	3.22669	193	167	0.613	0.626
P04196	Histidine-rich glycoprotein OS=Homo sapiens GN=HRG PE=1 SV=1	2	1_1_	29	29	0.0118137	0.0173558	2.71535	2.71535	165	250	0.57	0.57
P01876	Ig alpha-1 chain C region OS=Homo sapiens GN=IGHA1 PE=1 SV=2	2	1_1_	14	15	0.00521776	0.00743398	3.39542	3.00867	49	72	0.643	0.603
P01877	Ig alpha-2 chain C region OS=Homo sapiens GN=IGHA2 PE=1 SV=3	2	1_1_	9	9	0.00331669	0.00460949	1.37684	1.02302	30	43	0.376	0.306
P01857	Ig gamma-1 chain C region OS=Homo sapiens GN=IGHG1 PE=1 SV=1	2	1_1_	26	29	0.0435123	0.0474917	3.12098	3.20727	382	430	0.615	0.624
P01859	Ig gamma-2 chain C region OS=Homo sapiens GN=IGHG2 PE=1 SV=2	2	1_1_	19	21	0.0199476	0.025267	3.43609	3.46684	173	226	0.647	0.65
P01860	Ig gamma-3 chain C region OS=Homo sapiens GN=IGHG3 PE=1 SV=2	2	1_1_	12	12	0.015255	0.0184653	1.29615	1.05589	153	191	0.361	0.313
P01861	Ig gamma-4 chain C region OS=Homo sapiens GN=IGHG4 PE=1 SV=1	2	1_1_	14	16	0.0111503	0.0117032	3.84172	3.70977	97	105	0.685	0.673
P01764	Ig heavy chain V-III region 23 OS=Homo sapiens GN=IGHV3-23 PE=1 SV=2	2	1_1_	2	2	0.00160637	0.00186908	0.541701	0.541701	5	6	0.188	0.188
P01766	Ig heavy chain V-III region BRO OS=Homo sapiens PE=1 SV=1	2	1_1_	2	3	0.00313243	0.00273354	0.438799	0.778279	10	9	0.158	0.25
P01777	Ig heavy chain V-III region TEI OS=Homo sapiens PE=1 SV=1	2	1_1_	2	2	0.00315875	0.00122511	0.44544	0.44544	10	4	0.16	0.16
P01834	Ig kappa chain C region OS=Homo sapiens GN=IGKC PE=1 SV=1	2	1_1_	10	13	0.0531922	0.0928371	5.3387	5.91831	150	270	0.802	0.84
P01596	Ig kappa chain V-I region CAR OS=Homo sapiens PE=1 SV=1	2	1_1_	2	2	0.00491821	0.00715318	0.472312	0.472312	14	21	0.168	0.168
P01598	Ig kappa chain V-I region EU OS=Homo sapiens PE=1 SV=1	2	1_1_	3	3	0.00556877	0.00776189	0.857804	0.857804	16	23	0.269	0.269
P01617	Ig kappa chain V-II region TEW OS=Homo sapiens PE=1 SV=1	2	1_1_	4	3	0.00399177	0.00580574	1.25944	1.12324	12	18	0.354	0.327
P18135	Ig kappa chain V-III region HAH OS=Homo sapiens PE=2 SV=1	2	1_1_	2	2	0.00291389	0.00282536	0.563148	0.563148	10	10	0.194	0.194
P18136	Ig kappa chain V-III region HIC OS=Homo sapiens PE=1 SV=2	2	1_1_	2	2	0.00291389	0.00282536	0.563148	0.563148	10	10	0.194	0.194
P01620	Ig kappa chain V-III region SIE OS=Homo sapiens PE=1 SV=1	2	1_1_	4	2	0.00448311	0.00334377	1.47742	0.694338	13	10	0.394	0.229
P01623	Ig kappa chain V-III region WOL OS=Homo sapiens PE=1 SV=1	2	1_1_	4	2	0.00448311	0.00334377	1.47742	0.694338	13	10	0.394	0.229
P06312	Ig kappa chain V-IV region (Fragment) OS=Homo sapiens GN=IGKV4-1 PE=4 SV=1	2	1_1_	3	4	0.00590243	0.00240973	0.577611	0.986095	19	8	0.198	0.298
P06314	Ig kappa chain V-IV region B17 OS=Homo sapiens PE=2 SV=1	2	1_1_	3	3	0.00532981	0.00163196	0.51008	0.51008	19	6	0.179	0.179
P06313	Ig kappa chain V-IV region JI OS=Homo sapiens PE=4 SV=1	2	1_1_	3	4	0.00536988	0.00219231	0.513561	0.86638	19	8	0.18	0.271
P01625	Ig kappa chain V-IV region Len OS=Homo sapiens PE=1 SV=2	2	1_1_	4	4	0.00692432	0.00255769	1.33346	1.33346	21	8	0.368	0.368
P04208	Ig lambda chain V-I region WAH OS=Homo sapiens PE=1 SV=1	2	1_1_	2	2	0.00241398	0.00401253	0.659587	0.659587	7	12	0.22	0.22
P01714	Ig lambda chain V-III region SH OS=Homo sapiens PE=1 SV=1	2	1_1_	2	2	0.00139219	0.00134989	0.499685	0.778279	4	4	0.176	0.25
P0CG04	Ig lambda-1 chain C regions OS=Homo sapiens GN=IGLC1 PE=1 SV=1	2	1_1_	8	10	0.0141846	0.0147852	4.55904	5.62216	40	43	0.745	0.821
P0CG05	Ig lambda-2 chain C regions OS=Homo sapiens GN=IGLC2 PE=1 SV=1	2	1_1_	9	14	0.01844	0.0199428	4.55904	7.59014	52	58	0.745	0.934
P0CG06	Ig lambda-3 chain C regions OS=Homo sapiens GN=IGLC3 PE=1 SV=1	2	1_1_	9	11	0.01844	0.0175359	4.55904	5.62216	52	51	0.745	0.821
P0CF74	Ig lambda-6 chain C region OS=Homo sapiens GN=IGLC6 PE=4 SV=1	2	1_1_	6	6	0.0131208	0.0120344	1.89734	1.89734	37	35	0.462	0.462
A0M8Q6	Ig lambda-7 chain C region OS=Homo sapiens GN=IGLC7 PE=4 SV=2	2	1_1_	5	5	0.00460999	0.00722066	1.89734	1.89734	13	21	0.462	0.462
S6C4R2	IgG H chain OS=Homo sapiens PE=1 SV=1	2	1_1_	3	3	0.00587758	0.00834971	0.364583	0.364583	43	63	0.135	0.135
B9A064	Immunoglobulin lambda-like polypeptide 5 OS=Homo sapiens GN=IGLL5 PE=2 SV=2	2	1_1_	9	11	0.00843122	0.00902663	1.5527	1.77971	48	53	0.407	0.444
A2NJV5	Kappa light chain variable region (Fragment) OS=Homo sapiens GN=IGKV A18 PE=4 SV=1	2	1_1_	2	2	0.00310654	0.00451824	0.355189	0.577611	10	15	0.132	0.198
Q32P04	Keratin 5 OS=Mus musculus GN=Krt5 PE=1 SV=2	2	1_1_	2	3	0.000259	0.000503	0.081434	0.0789467	4	8	0.034	0.033
P01042	Kininogen-1 OS=Homo sapiens GN=KNG1 PE=1 SV=2	2	1_1_	14	5	0.00157594	0.00101871	0.958845	0.227439	27	18	0.292	0.089
H0YAC1	Plasma kallikrein (Fragment) OS=Homo sapiens GN=KLKB1 PE=1 SV=1	2	1_1_	5	2	0.000438	0.000266	0.193988	0.0839269	8	5	0.077	0.035
P03952	Plasma kallikrein OS=Homo sapiens GN=KLKB1 PE=1 SV=1	2	1_1_	5	2	0.000471	0.000286	0.210598	0.0914403	8	5	0.083	0.038
E9PBC5	Plasma kallikrein OS=Homo sapiens GN=KLKB1 PE=1 SV=2	2	1_1_	4	2	0.000439	0.000355	0.207814	0.114295	6	5	0.082	0.047
E9PGN7	Plasma protease C1 inhibitor OS=Homo sapiens GN=SERPING1 PE=1 SV=1	2	1_1_	6	2	0.00124605	0.000336	0.367729	0.0889301	18	5	0.136	0.037
H9KV48	Plasma protease C1 inhibitor OS=Homo sapiens GN=SERPING1 PE=1 SV=1	2	1_1_	6	2	0.00146135	0.000394	0.44544	0.104079	18	5	0.16	0.043
P05155	Plasma protease C1 inhibitor OS=Homo sapiens GN=SERPING1 PE=1 SV=2	2	1_1_	6	2	0.00135321	0.000364	0.406048	0.0964782	18	5	0.148	0.04
P02760	Protein AMBP OS=Homo sapiens GN=AMBP PE=1 SV=1	2	1_1_	11	8	0.00459186	0.00227795	1.4322	0.887991	43	22	0.386	0.276
P49908	Selenoprotein P OS=Homo sapiens GN=SEPP1 PE=1 SV=3	2	1_1_	4	4	0.00108525	0.00114794	0.377209	0.377209	11	12	0.139	0.139
P02787	Serotransferrin OS=Homo sapiens GN=TF PE=1 SV=3	2	1_1_	66	57	0.0320423	0.0275703	4.54626	4.06991	595	528	0.744	0.705
A5A6I6	Serotransferrin OS=Pan troglodytes GN=TF PE=2 SV=1	2	1_1_	61	53	0.0278418	0.0226098	3.79733	3.57088	517	433	0.681	0.66
P02769	Serum albumin OS=Bos taurus GN=ALB PE=1 SV=4	2	1_1_	11	10	0.0156054	0.0096672	0.34586	0.348963	252	161	0.129	0.13
P35747	Serum albumin OS=Equus caballus GN=ALB PE=1 SV=1	2	1_1_	6	6	0.00414905	0.0045634	0.241652	0.273503	67	76	0.094	0.105
P49064	Serum albumin OS=Felis catus GN=ALB PE=1 SV=1	2	1_1_	14	13	0.0226895	0.0196623	0.399587	0.364583	367	328	0.146	0.135
P02770	Serum albumin OS=Rattus norvegicus GN=Alb PE=1 SV=2	2	1_1_	6	4	0.00451317	0.0014387	0.235947	0.207814	73	24	0.092	0.082
P02743	Serum amyloid P-component OS=Homo sapiens GN=APCS PE=1 SV=2	2	1_1_	5	4	0.00370835	0.00310536	0.782379	0.592209	22	19	0.251	0.202
P02766	Transthyretin OS=Homo sapiens GN=TTR PE=1 SV=1	2	1_1_	22	22	0.0524203	0.0448771	4.4325	4.4325	205	181	0.735	0.735
H2R272	Uncharacterized protein (Fragment) OS=Pan troglodytes GN=IGLC7 PE=4 SV=1	2	1_1_	6	6	0.0131208	0.0120344	1.89734	1.89734	37	35	0.462	0.462
H0VD80	Uncharacterized protein OS=Cavia porcellus GN=FGB PE=4 SV=1	2	1_1_	6	4	0.00170508	0.00157812	0.291219	0.185769	22	21	0.111	0.074
H0UWJ0	Uncharacterized protein OS=Cavia porcellus GN=TF PE=4 SV=1	2	1_1_	5	3	0.00231143	0.00169009	0.0519619	0.0690548	61	46	0.022	0.029
G1PCS2	Uncharacterized protein OS=Myotis lucifugus GN=AMBP PE=4 SV=1	2	1_1_	2	2	0.000854	0.000311	0.153453	0.153453	8	3	0.062	0.062
H2QXR0	Uncharacterized protein OS=Pan troglodytes GN=AMBP PE=4 SV=1	2	1_1_	10	7	0.00349667	0.00211902	1.24905	0.729816	32	20	0.352	0.238
H2QV12	Uncharacterized protein OS=Pan troglodytes GN=AZGP1 PE=3 SV=1	2	1_1_	24	19	0.0274981	0.0162667	2.63078	2.33426	218	133	0.56	0.523
H2QQB5	Uncharacterized protein OS=Pan troglodytes GN=FGA PE=4 SV=1	2	1_1_	5	4	0.000651	0.000631	0.145513	0.135011	15	15	0.059	0.055
H2QQB4	Uncharacterized protein OS=Pan troglodytes GN=FGB PE=4 SV=1	2	1_1_	12	10	0.00333069	0.00292192	0.95434	0.713957	42	38	0.291	0.234
H2RDH7	Uncharacterized protein OS=Pan troglodytes GN=FGG PE=4 SV=1	2	1_1_	10	7	0.00185834	0.00180188	0.610646	0.577611	22	22	0.207	0.198
Q5NV90	V2-17 protein (Fragment) OS=Homo sapiens GN=V2-17 PE=1 SV=1	2	1_1_	2	2	0.00348766	0.00526041	1.03704	1.03704	9	14	0.309	0.309
P02774	Vitamin D-binding protein OS=Homo sapiens GN=GC PE=1 SV=1	2	1_1_	21	19	0.00745439	0.0063052	2.48337	1.50611	94	82	0.542	0.399
P25311	Zinc-alpha-2-glycoprotein OS=Homo sapiens GN=AZGP1 PE=1 SV=2	2	1_1_	24	19	0.0274981	0.0162667	2.63078	2.33426	218	133	0.56	0.523
B2RRE0	A kinase (PRKA) anchor protein (Gravin) 12 OS=Mus musculus GN=Akap12 PE=2 SV=1	1	1_0_	2	0	6.7e-05	0	0.0471286	0	3	0	0.02	0
Q15848	Adiponectin OS=Homo sapiens GN=ADIPOQ PE=1 SV=1	1	1_0_	2	0	0.000616	0	0.327394	0	4	0	0.123	0
P01019	Angiotensinogen OS=Homo sapiens GN=AGT PE=1 SV=1	1	1_0_	2	0	0.000233	0	0.196741	0	3	0	0.078	0
P05090	Apolipoprotein D OS=Homo sapiens GN=APOD PE=1 SV=1	1	1_0_	3	0	0.00178996	0	0.570363	0	9	0	0.196	0
P10909	Clusterin OS=Homo sapiens GN=CLU PE=1 SV=1	1	1_0_	2	0	0.000335	0	0.124605	0	4	0	0.051	0
P05156	Complement factor I OS=Homo sapiens GN=CFI PE=1 SV=2	1	1_0_	2	0	0.000322	0	0.111732	0	5	0	0.046	0
Q8IBX0	Erythrocyte membrane protein 1, PfEMP1 OS=Plasmodium falciparum (isolate 3D7) GN=VAR PE=4 SV=1	1	1_0_	2	0	3.64e-05	0	0.0471286	0	2	0	0.02	0
Q3TGR2	Fibrinogen beta chain OS=Mus musculus GN=Fgb PE=1 SV=1	1	1_0_	3	0	0.000938	0	0.172195	0	12	0	0.069	0
G1T0W8	Fibrinogen beta chain OS=Oryctolagus cuniculus GN=FGB PE=4 SV=2	1	1_0_	3	0	0.000922	0	0.161449	0	12	0	0.065	0
P01597	Ig kappa chain V-I region DEE OS=Homo sapiens PE=1 SV=1	1	1_0_	2	0	0.00278438	0	0.857804	0	8	0	0.269	0
P01614	Ig kappa chain V-II region Cum OS=Homo sapiens PE=1 SV=1	1	1_0_	2	0	0.00326862	0	0.377209	0	10	0	0.139	0
P06309	Ig kappa chain V-II region GM607 (Fragment) OS=Homo sapiens PE=4 SV=1	1	1_0_	2	0	0.00321275	0	0.370882	0	10	0	0.137	0
P06310	Ig kappa chain V-II region RPMI 6410 OS=Homo sapiens PE=4 SV=1	1	1_0_	2	0	0.00282625	0	0.318257	0	10	0	0.12	0
P04206	Ig kappa chain V-III region GOL OS=Homo sapiens PE=1 SV=1	1	1_0_	3	0	0.00241398	0	1.05116	0	7	0	0.312	0
P01622	Ig kappa chain V-III region Ti OS=Homo sapiens PE=1 SV=1	1	1_0_	3	0	0.00241398	0	1.05116	0	7	0	0.312	0
B2RMS9	Inter-alpha (Globulin) inhibitor H4 (Plasma Kallikrein-sensitive glycoprotein) OS=Homo sapiens GN=ITIH4 PE=2 SV=1	1	1_0_	2	0	8.08e-05	0	0.0447202	0	2	0	0.019	0
Q59FS1	Inter-alpha (Globulin) inhibitor H4 (Plasma Kallikrein-sensitive glycoprotein) variant (Fragment) OS=Homo sapiens PE=4 SV=1	1	1_0_	2	0	0.000108	0	0.0616956	0	2	0	0.026	0
Q14624	Inter-alpha-trypsin inhibitor heavy chain H4 OS=Homo sapiens GN=ITIH4 PE=1 SV=4	1	1_0_	2	0	8.08e-05	0	0.0447202	0	2	0	0.019	0
Q5VY30	Retinol binding protein 4, plasma, isoform CRA_b OS=Homo sapiens GN=RBP4 PE=1 SV=2	1	1_0_	2	0	0.00170001	0	0.276439	0	9	0	0.106	0
P02753	Retinol-binding protein 4 OS=Homo sapiens GN=RBP4 PE=1 SV=3	1	1_0_	2	0	0.0016831	0	0.270574	0	9	0	0.104	0
G1SFC1	Uncharacterized protein (Fragment) OS=Oryctolagus cuniculus GN=GOLGA4 PE=4 SV=1	1	1_0_	2	0	3.47e-05	0	0.0399202	0	2	0	0.017	0
G1P9V0	Uncharacterized protein OS=Myotis lucifugus GN=FGB PE=4 SV=1	1	1_0_	2	0	0.000547	0	0.116863	0	7	0	0.048	0
H2QNX5	Uncharacterized protein OS=Pan troglodytes GN=ADIPOQ PE=4 SV=1	1	1_0_	2	0	0.000616	0	0.327394	0	4	0	0.123	0
P0C0L4	Complement C4-A OS=Homo sapiens GN=C4A PE=1 SV=2	1	0_1_	0	2	0	8.36e-05	0	0.0764652	0	4	0	0.032
P0C0L5	Complement C4-B OS=Homo sapiens GN=C4B PE=1 SV=2	1	0_1_	0	2	0	8.36e-05	0	0.0764652	0	4	0	0.032
G1T0X2	Fibrinogen alpha chain OS=Oryctolagus cuniculus GN=FGA PE=4 SV=1	1	0_1_	0	2	0	8.99e-05	0	0.104079	0	2	0	0.043
P01765	Ig heavy chain V-III region TIL OS=Homo sapiens PE=1 SV=1	1	0_1_	0	2	0	0.00190159	0	0.823896	0	6	0	0.261
P01779	Ig heavy chain V-III region TUR OS=Homo sapiens PE=1 SV=1	1	0_1_	0	2	0	0.000943	0	0.849269	0	3	0	0.267
P19823	Inter-alpha-trypsin inhibitor heavy chain H2 OS=Homo sapiens GN=ITIH2 PE=1 SV=2	1	0_1_	0	2	0	0.000578	0	0.0990058	0	15	0	0.041
Q15811	Intersectin-1 OS=Homo sapiens GN=ITSN1 PE=1 SV=3	1	0_1_	0	2	0	4.24e-05	0	0.0471286	0	2	0	0.02
Q9Z0R4	Intersectin-1 OS=Mus musculus GN=Itsn1 PE=1 SV=2	1	0_1_	0	2	0	4.25e-05	0	0.0471286	0	2	0	0.02
P04104	Keratin, type II cytoskeletal 1 OS=Mus musculus GN=Krt1 PE=1 SV=4	1	0_1_	0	2	0	0.000915	0	0.0864257	0	16	0	0.036
P13647	Keratin, type II cytoskeletal 5 OS=Homo sapiens GN=KRT5 PE=1 SV=3	1	0_1_	0	2	0	0.000371	0	0.0399202	0	6	0	0.017
P05787	Keratin, type II cytoskeletal 8 OS=Homo sapiens GN=KRT8 PE=1 SV=7	1	0_1_	0	2	0	0.000453	0	0.0495424	0	6	0	0.021
Q96PD5	N-acetylmuramoyl-L-alanine amidase OS=Homo sapiens GN=PGLYRP2 PE=1 SV=1	1	0_1_	0	2	0	0.000253	0	0.14025	0	4	0	0.057
H0VBM5	Uncharacterized protein OS=Cavia porcellus GN=FGG PE=4 SV=1	1	0_1_	0	2	0	0.00025	0	0.0889301	0	3	0	0.037
H0UUI8	Uncharacterized protein OS=Cavia porcellus GN=ITSN1 PE=4 SV=1	1	0_1_	0	2	0	4.27e-05	0	0.0471286	0	2	0	0.02
G1P830	Uncharacterized protein OS=Myotis lucifugus GN=KRT5 PE=3 SV=1	1	0_1_	0	2	0	0.00036	0	0.0375284	0	6	0	0.016
G1TKX3	Uncharacterized protein OS=Oryctolagus cuniculus GN=FGG PE=4 SV=1	1	0_1_	0	3	0	0.000417	0	0.14025	0	5	0	0.057
H2RAJ0	Uncharacterized protein OS=Pan troglodytes GN=ITSN1 PE=4 SV=1	1	0_1_	0	2	0	4.24e-05	0	0.0471286	0	2	0	0.02
Contaminant-Reverse
contaminant_INT-STD1	BSA	2	1_1_	12	10	0.0156673	0.0096672	0.380384	0.348963	253	161	0.14	0.13
contaminant_KERATIN02	no description	2	1_1_	2	4	0.000181	0.000645	0.145513	0.224616	3	11	0.059	0.088
contaminant_KERATIN03	no description	2	1_1_	2	10	0.00019	0.00159802	0.0764652	0.503142	3	26	0.032	0.177
contaminant_KERATIN13	no description	2	1_1_	6	12	0.000994	0.00306088	0.288249	0.663413	17	54	0.11	0.221
contaminant_KERATIN17	no description	1	0_1_	0	2	0	0.000371	0	0.0399202	0	6	0	0.017
contaminant_KERATIN20	no description	1	0_1_	0	2	0	0.000453	0	0.0495424	0	6	0	0.021
contaminant_KERATIN21	no description	1	0_1_	0	2	0	0.000613	0	0.0665962	0	6	0	0.028
contaminant_KERATIN22	no description	2	1_1_	2	4	0.000291	0.00101713	0.0889301	0.174898	5	18	0.037	0.07
contaminant_NRL_1MCOH	owl|| Immunoglobulin g1 (igg1) (mcg) with a hinge deletion, chain H...	2	1_1_	17	17	0.0173894	0.0223962	1.1677	1.1677	198	263	0.336	0.336
contaminant_NRL_1MCOL	owl|| Immunoglobulin g1 (igg1) (mcg) with a hinge deletion, chain L...	2	1_1_	7	9	0.00713498	0.00776189	1.04174	1.22331	41	46	0.31	0.347
Reverse_sp|P29990|POLG_DEN26	Genome polyprotein OS=Dengue virus type 2 (strain Thailand/16681/1984) PE=1 SV=1	1	0_1_	0	2	0	2.15e-05	0	0.0399202	0	2	0	0.017
Reverse_sp|P29991|POLG_DEN27	Genome polyprotein OS=Dengue virus type 2 (strain 16681-PDK53) PE=1 SV=1	1	0_1_	0	2	0	2.15e-05	0	0.0399202	0	2	0	0.017
Reverse_sp|Q6UB99|ANR11_HUMAN	Ankyrin repeat domain-containing protein 11 OS=Homo sapiens GN=ANKRD11 PE=1 SV=3	1	0_1_	0	2	0	2.74e-05	0	0.0256519	0	2	0	0.011
Reverse_tr|A0A0E3EDL6|A0A0E3EDL6_9HIV1	Endogenous retrovirus group K member 8 Env polyprotein OS=Human immunodeficiency virus 1 GN=env PE=4 SV=1	1	1_0_	2	0	0.00013	0	0.124605	0	3	0	0.051	0
Reverse_tr|A0A0E3EDM1|A0A0E3EDM1_9HIV1	Envelope glycoprotein gp160 OS=Human immunodeficiency virus 1 GN=env PE=4 SV=1	1	1_0_	2	0	0.00013	0	0.124605	0	3	0	0.051	0
Reverse_tr|A0A0E3EDR2|A0A0E3EDR2_9HIV1	Endogenous retrovirus group K member 8 Env polyprotein OS=Human immunodeficiency virus 1 GN=env PE=4 SV=1	1	1_0_	2	0	0.00013	0	0.124605	0	3	0	0.051	0
Reverse_tr|A0A0E3EDS4|A0A0E3EDS4_9HIV1	Endogenous retrovirus group K member 21 Env polyprotein OS=Human immunodeficiency virus 1 GN=env PE=4 SV=1	1	1_0_	2	0	0.00013	0	0.124605	0	3	0	0.051	0
Reverse_tr|A0A0E3EEB5|A0A0E3EEB5_9HIV1	Endogenous retrovirus group K member 6 Env polyprotein OS=Human immunodeficiency virus 1 GN=env PE=4 SV=1	1	1_0_	2	0	0.00013	0	0.124605	0	3	0	0.051	0
Reverse_tr|A0A0E3EEE0|A0A0E3EEE0_9HIV1	Envelope glycoprotein gp160 OS=Human immunodeficiency virus 1 GN=env PE=4 SV=1	1	1_0_	2	0	0.00013	0	0.124605	0	3	0	0.051	0
Reverse_tr|A0A0E3EEE6|A0A0E3EEE6_9HIV1	Endogenous retrovirus group K member 21 Env polyprotein OS=Human immunodeficiency virus 1 GN=env PE=4 SV=1	1	1_0_	2	0	0.00013	0	0.124605	0	3	0	0.051	0
Reverse_tr|A0A0E3EEF9|A0A0E3EEF9_9HIV1	Envelope glycoprotein gp160 OS=Human immunodeficiency virus 1 GN=env PE=4 SV=1	1	1_0_	2	0	0.00013	0	0.124605	0	3	0	0.051	0
Reverse_tr|A0A0E3EFF3|A0A0E3EFF3_9HIV1	Endogenous retrovirus group K member 21 Env polyprotein OS=Human immunodeficiency virus 1 GN=env PE=4 SV=1	1	1_0_	2	0	0.00013	0	0.124605	0	3	0	0.051	0
Reverse_tr|A0A0E3EFN1|A0A0E3EFN1_9HIV1	Endogenous retrovirus group K member 8 Env polyprotein OS=Human immunodeficiency virus 1 GN=env PE=4 SV=1	1	1_0_	2	0	0.00013	0	0.124605	0	3	0	0.051	0
Reverse_tr|A0A0E3EFN9|A0A0E3EFN9_9HIV1	Endogenous retrovirus group K member 113 Env polyprotein OS=Human immunodeficiency virus 1 GN=env PE=4 SV=1	1	1_0_	2	0	0.00013	0	0.124605	0	3	0	0.051	0
Reverse_tr|A0A0E3EFT8|A0A0E3EFT8_9HIV1	Endogenous retrovirus group K member 113 Env polyprotein OS=Human immunodeficiency virus 1 GN=env PE=4 SV=1	1	1_0_	2	0	0.00013	0	0.124605	0	3	0	0.051	0
Reverse_tr|A0A0E3EFV2|A0A0E3EFV2_9HIV1	Envelope glycoprotein gp160 OS=Human immunodeficiency virus 1 GN=env PE=4 SV=1	1	1_0_	2	0	0.00013	0	0.124605	0	3	0	0.051	0
Reverse_tr|A0A0E3EFV8|A0A0E3EFV8_9HIV1	Endogenous retrovirus group K member 6 Env polyprotein OS=Human immunodeficiency virus 1 GN=env PE=4 SV=1	1	1_0_	2	0	0.00013	0	0.124605	0	3	0	0.051	0
Reverse_tr|A0A0E3EFW6|A0A0E3EFW6_9HIV1	Endogenous retrovirus group K member 24 Env polyprotein OS=Human immunodeficiency virus 1 GN=env PE=4 SV=1	1	1_0_	2	0	0.00013	0	0.124605	0	3	0	0.051	0
Reverse_tr|A0A0E3EG44|A0A0E3EG44_9HIV1	Envelope glycoprotein gp160 OS=Human immunodeficiency virus 1 GN=env PE=4 SV=1	1	1_0_	2	0	0.00013	0	0.124605	0	3	0	0.051	0
Reverse_tr|A0A0E3EGA4|A0A0E3EGA4_9HIV1	Endogenous retrovirus group K member 24 Env polyprotein OS=Human immunodeficiency virus 1 GN=env PE=4 SV=1	1	1_0_	2	0	0.00013	0	0.124605	0	3	0	0.051	0
Reverse_tr|A0A0E3EGC0|A0A0E3EGC0_9HIV1	Envelope glycoprotein gp160 OS=Human immunodeficiency virus 1 GN=env PE=4 SV=1	1	1_0_	2	0	0.000131	0	0.124605	0	3	0	0.051	0
Reverse_tr|A0A0E3EGF7|A0A0E3EGF7_9HIV1	Endogenous retrovirus group K member 21 Env polyprotein OS=Human immunodeficiency virus 1 GN=env PE=4 SV=1	1	1_0_	2	0	0.00013	0	0.124605	0	3	0	0.051	0
Reverse_tr|A0A0K1HSI8|A0A0K1HSI8_WNV	Genome polyprotein (Fragment) OS=West Nile virus PE=4 SV=1	1	1_0_	2	0	0.000189	0	0.0375284	0	17	0	0.016	0
Reverse_tr|H2R9Z3|H2R9Z3_PANTR	Uncharacterized protein OS=Pan troglodytes GN=ANKRD11 PE=4 SV=1	1	0_1_	0	2	0	3.92e-05	0	0.0375284	0	2	0	0.016
Reverse_tr|H6D4G4|H6D4G4_9HIV1	Gag-Pol polyprotein OS=Human immunodeficiency virus 1 GN=gag PE=4 SV=1	2	1_1_	2	2	0.000341	0.000686	0.023293	0.023293	13	27	0.01	0.01
Reverse_tr|K4MUZ3|K4MUZ3_9HIV1	Envelope glycoprotein gp160 OS=Human immunodeficiency virus 1 GN=env PE=4 SV=1	1	1_0_	2	0	8.7e-05	0	0.0739894	0	2	0	0.031	0
Reverse_tr|M4P6U9|M4P6U9_9HIV1	Envelope glycoprotein gp160 OS=Human immunodeficiency virus 1 GN=env PE=4 SV=1	1	0_1_	0	2	0	8.5e-05	0	0.106624	0	2	0	0.044
Reverse_tr|M4P9L1|M4P9L1_9HIV1	Envelope glycoprotein gp160 OS=Human immunodeficiency virus 1 GN=env PE=4 SV=1	1	0_1_	0	2	0	8.52e-05	0	0.106624	0	2	0	0.044
Reverse_tr|O09234|O09234_DEN26	Genome polyprotein OS=Dengue virus type 2 (strain Thailand/16681/1984) PE=2 SV=1	1	0_1_	0	2	0	2.15e-05	0	0.0399202	0	2	0	0.017

## Sheet: Fraction 10
Accession	description	occurrence	status	peptide_count_AM-PC10(searched:2018-11-08)	peptide_count_AM-P10(searched:2018-11-08)	NSAF_AM-PC10(searched:2018-11-08)	NSAF_AM-P10(searched:2018-11-08)	EMPAI_AM-PC10(searched:2018-11-08)	EMPAI_AM-P10(searched:2018-11-08)	spectral_count__AM-PC10(searched:2018-11-08)	spectral_count__AM-P10(searched:2018-11-08)	seqcov_AM-PC10(searched:2018-11-08)	seqcov_AM-P10(searched:2018-11-08)
Isc_5B	no description	1	0_1_	0	9	0	0.00324367	0	1.04644	0	16	0	0.311
P02770	Serum albumin OS=Rattus norvegicus GN=Alb PE=1 SV=2	2	1_1_	5	6	0.00358378	0.00669273	0.230269	0.230269	30	52	0.09	0.09
P43652	Afamin OS=Homo sapiens GN=AFM PE=1 SV=1	2	1_1_	15	9	0.00460766	0.00378857	0.807174	0.396368	38	29	0.257	0.145
O89020	Afamin OS=Mus musculus GN=Afm PE=1 SV=2	2	1_1_	3	2	0.000836	0.000515	0.0990058	0.0715193	7	4	0.041	0.03
P02763	Alpha-1-acid glycoprotein 1 OS=Homo sapiens GN=ORM1 PE=1 SV=1	2	1_1_	14	13	0.0393871	0.0198554	1.83792	1.83792	109	51	0.453	0.453
P19652	Alpha-1-acid glycoprotein 2 OS=Homo sapiens GN=ORM2 PE=1 SV=2	2	1_1_	14	9	0.0213196	0.0101224	1.77332	1.38781	59	26	0.443	0.378
P01009	Alpha-1-antitrypsin OS=Homo sapiens GN=SERPINA1 PE=1 SV=3	2	1_1_	13	3	0.0046915	0.00112326	0.733804	0.185769	27	6	0.239	0.074
P02765	Alpha-2-HS-glycoprotein OS=Homo sapiens GN=AHSG PE=1 SV=1	2	1_1_	11	6	0.0110827	0.0059703	1.61216	0.757924	56	28	0.417	0.245
P02652	Apolipoprotein A-II OS=Homo sapiens GN=APOA2 PE=1 SV=1	2	1_1_	6	4	0.0108947	0.0133031	3.36516	1.5704	15	17	0.64	0.41
P0DM95	Apolipoprotein A-II OS=Pan paniscus GN=APOA2 PE=1 SV=1	2	1_1_	2	2	0.00508419	0.010173	0.62181	0.62181	7	13	0.21	0.21
Q8MIQ5	Apolipoprotein A-II OS=Pan troglodytes GN=APOA2 PE=1 SV=1	2	1_1_	2	2	0.00508419	0.010173	0.62181	0.62181	7	13	0.21	0.21
P05090	Apolipoprotein D OS=Homo sapiens GN=APOD PE=1 SV=1	2	1_1_	7	7	0.0138345	0.0190458	1.208	1.208	36	46	0.344	0.344
P02749	Beta-2-glycoprotein 1 OS=Homo sapiens GN=APOH PE=1 SV=3	2	1_1_	25	17	0.028842	0.00816558	2.48337	2.02691	137	36	0.542	0.481
P00450	Ceruloplasmin OS=Homo sapiens GN=CP PE=1 SV=1	2	1_1_	30	27	0.00531948	0.00499647	0.990673	0.845015	78	68	0.299	0.266
Q16610	Extracellular matrix protein 1 OS=Homo sapiens GN=ECM1 PE=1 SV=2	2	1_1_	5	2	0.00269005	0.00058	0.406048	0.0789467	20	4	0.148	0.033
P00738	Haptoglobin OS=Homo sapiens GN=HP PE=1 SV=1	2	1_1_	7	3	0.00268342	0.000964	0.741807	0.374042	15	5	0.241	0.138
P02790	Hemopexin OS=Homo sapiens GN=HPX PE=1 SV=2	2	1_1_	19	13	0.00723169	0.00457326	2.2434	1.35505	46	27	0.511	0.372
P01876	Ig alpha-1 chain C region OS=Homo sapiens GN=IGHA1 PE=1 SV=2	2	1_1_	4	2	0.00205754	0.000665	0.599558	0.116863	10	3	0.204	0.048
P01877	Ig alpha-2 chain C region OS=Homo sapiens GN=IGHA2 PE=1 SV=3	2	1_1_	3	2	0.00170897	0.00069	0.393157	0.122018	8	3	0.144	0.05
P01857	Ig gamma-1 chain C region OS=Homo sapiens GN=IGHG1 PE=1 SV=1	2	1_1_	22	18	0.034775	0.0225275	2.92645	2.74111	158	95	0.594	0.573
P01859	Ig gamma-2 chain C region OS=Homo sapiens GN=IGHG2 PE=1 SV=2	2	1_1_	12	5	0.0126993	0.00792137	1.52348	0.901078	57	33	0.402	0.279
P01860	Ig gamma-3 chain C region OS=Homo sapiens GN=IGHG3 PE=1 SV=2	2	1_1_	8	4	0.00751358	0.00518923	0.702159	0.364583	39	25	0.231	0.135
P01861	Ig gamma-4 chain C region OS=Homo sapiens GN=IGHG4 PE=1 SV=1	2	1_1_	9	5	0.00666342	0.00502546	1.46037	0.548817	30	21	0.391	0.19
P01834	Ig kappa chain C region OS=Homo sapiens GN=IGKC PE=1 SV=1	2	1_1_	10	7	0.0390564	0.0332208	5.62216	5.3387	57	45	0.821	0.802
P0CG04	Ig lambda-1 chain C regions OS=Homo sapiens GN=IGLC1 PE=1 SV=1	2	1_1_	5	4	0.00959281	0.00812065	2.68129	2.68129	14	11	0.566	0.566
P0CG05	Ig lambda-2 chain C regions OS=Homo sapiens GN=IGLC2 PE=1 SV=1	2	1_1_	6	5	0.0109632	0.0103354	4.55904	4.55904	16	14	0.745	0.745
P0CG06	Ig lambda-3 chain C regions OS=Homo sapiens GN=IGLC3 PE=1 SV=1	2	1_1_	6	5	0.0109632	0.0103354	4.55904	4.55904	16	14	0.745	0.745
P0CF74	Ig lambda-6 chain C region OS=Homo sapiens GN=IGLC6 PE=4 SV=1	2	1_1_	3	3	0.00685201	0.00738241	1.89734	1.89734	10	10	0.462	0.462
A0M8Q6	Ig lambda-7 chain C region OS=Homo sapiens GN=IGLC7 PE=4 SV=2	2	1_1_	2	2	0.0027408	0.00295296	1.09411	1.09411	4	4	0.321	0.321
S6C4R2	IgG H chain OS=Homo sapiens PE=1 SV=1	2	1_1_	2	2	0.0058105	0.00654484	0.244515	0.244515	22	23	0.095	0.095
B9A064	Immunoglobulin lambda-like polypeptide 5 OS=Homo sapiens GN=IGLL5 PE=2 SV=2	2	1_1_	5	4	0.00475158	0.00402238	0.905461	0.905461	14	11	0.28	0.28
P04264	Keratin, type II cytoskeletal 1 OS=Homo sapiens GN=KRT1 PE=1 SV=6	2	1_1_	4	2	0.000902	0.000851	0.199499	0.101539	8	7	0.079	0.042
A5A6M6	Keratin, type II cytoskeletal 1 OS=Pan troglodytes GN=KRT1 PE=2 SV=1	2	1_1_	4	2	0.000912	0.00086	0.202264	0.101539	8	7	0.08	0.042
P02787	Serotransferrin OS=Homo sapiens GN=TF PE=1 SV=3	2	1_1_	15	5	0.00520282	0.00269067	1.05116	0.318257	50	24	0.312	0.12
A5A6I6	Serotransferrin OS=Pan troglodytes GN=TF PE=2 SV=1	2	1_1_	13	5	0.00478659	0.00269067	0.853532	0.318257	46	24	0.268	0.12
P02769	Serum albumin OS=Bos taurus GN=ALB PE=1 SV=4	2	1_1_	13	13	0.0451104	0.0475709	0.370882	0.563148	377	369	0.137	0.194
P49822	Serum albumin OS=Canis lupus familiaris GN=ALB PE=1 SV=3	2	1_1_	8	7	0.00716756	0.00939557	0.199499	0.258925	60	73	0.079	0.1
P35747	Serum albumin OS=Equus caballus GN=ALB PE=1 SV=1	2	1_1_	11	9	0.0202219	0.023721	0.235947	0.264736	169	184	0.092	0.102
P49064	Serum albumin OS=Felis catus GN=ALB PE=1 SV=1	2	1_1_	13	12	0.0511286	0.0621652	0.412538	0.370882	428	483	0.15	0.137
P02768	Serum albumin OS=Homo sapiens GN=ALB PE=1 SV=2	2	1_1_	134	113	0.441274	0.544562	6.44732	5.42688	3700	4238	0.872	0.808
P02766	Transthyretin OS=Homo sapiens GN=TTR PE=1 SV=1	2	1_1_	7	5	0.00988181	0.00798505	2.0903	2.0903	20	15	0.49	0.49
H2R272	Uncharacterized protein (Fragment) OS=Pan troglodytes GN=IGLC7 PE=4 SV=1	2	1_1_	3	3	0.00685201	0.00738241	1.89734	1.89734	10	10	0.462	0.462
Q7Z3Y4	Uncharacterized protein OS=Homo sapiens PE=1 SV=1	2	1_1_	10	7	0.0175423	0.0149212	1.33884	1.29087	57	45	0.369	0.36
H2QV12	Uncharacterized protein OS=Pan troglodytes GN=AZGP1 PE=3 SV=1	2	1_1_	13	9	0.0134051	0.00709008	1.71019	0.927525	55	27	0.433	0.285
H2RGH5	Uncharacterized protein OS=Pan troglodytes PE=4 SV=1	2	1_1_	5	4	0.00472948	0.00436764	0.901078	0.901078	14	12	0.279	0.279
P02774	Vitamin D-binding protein OS=Homo sapiens GN=GC PE=1 SV=1	2	1_1_	45	37	0.0366221	0.0272402	4.50808	4.2723	239	165	0.741	0.722
P25311	Zinc-alpha-2-glycoprotein OS=Homo sapiens GN=AZGP1 PE=1 SV=2	2	1_1_	13	9	0.0134051	0.00709008	1.71019	0.927525	55	27	0.433	0.285
P01011	Alpha-1-antichymotrypsin OS=Homo sapiens GN=SERPINA3 PE=1 SV=2	1	1_0_	4	0	0.00137364	0	0.264736	0	8	0	0.102	0
P12763	Alpha-2-HS-glycoprotein OS=Bos taurus GN=AHSG PE=1 SV=2	1	1_0_	2	0	0.000607	0	0.137627	0	3	0	0.056	0
P01023	Alpha-2-macroglobulin OS=Homo sapiens GN=A2M PE=1 SV=3	1	1_0_	4	0	0.00069	0	0.137627	0	14	0	0.056	0
P01008	Antithrombin-III OS=Homo sapiens GN=SERPINC1 PE=1 SV=1	1	1_0_	4	0	0.00125226	0	0.282331	0	8	0	0.108	0
P0C0L4	Complement C4-A OS=Homo sapiens GN=C4A PE=1 SV=2	1	1_0_	2	0	8.33e-05	0	0.0889301	0	2	0	0.037	0
P0C0L5	Complement C4-B OS=Homo sapiens GN=C4B PE=1 SV=2	1	1_0_	2	0	8.33e-05	0	0.0889301	0	2	0	0.037	0
P08603	Complement factor H OS=Homo sapiens GN=CFH PE=1 SV=4	1	1_0_	2	0	0.000236	0	0.0495424	0	4	0	0.021	0
Q03591	Complement factor H-related protein 1 OS=Homo sapiens GN=CFHR1 PE=1 SV=2	1	1_0_	4	0	0.00198085	0	0.573983	0	9	0	0.197	0
P02671	Fibrinogen alpha chain OS=Homo sapiens GN=FGA PE=1 SV=2	1	1_0_	2	0	0.000419	0	0.0864257	0	5	0	0.036	0
P02675	Fibrinogen beta chain OS=Homo sapiens GN=FGB PE=1 SV=2	1	1_0_	5	0	0.00162718	0	0.361445	0	11	0	0.134	0
P02679	Fibrinogen gamma chain OS=Homo sapiens GN=FGG PE=1 SV=3	1	1_0_	2	0	0.000641	0	0.193988	0	4	0	0.077	0
P00739	Haptoglobin-related protein OS=Homo sapiens GN=HPR PE=2 SV=2	1	1_0_	3	0	0.00125226	0	0.210598	0	6	0	0.083	0
P04196	Histidine-rich glycoprotein OS=Homo sapiens GN=HRG PE=1 SV=1	1	1_0_	2	0	0.000692	0	0.0914403	0	5	0	0.038	0
P27918	Properdin OS=Homo sapiens GN=CFP PE=1 SV=2	1	1_0_	3	0	0.000774	0	0.174898	0	5	0	0.07	0
G1NZJ6	Uncharacterized protein (Fragment) OS=Myotis lucifugus GN=COL25A1 PE=4 SV=1	1	1_0_	2	0	0.000433	0	0.180321	0	3	0	0.072	0
B0S7K6	Uncharacterized protein OS=Danio rerio GN=si:ch211-234h8.7 PE=4 SV=1	1	1_0_	2	0	0.000435	0	0.324342	0	3	0	0.122	0
H2QQB5	Uncharacterized protein OS=Pan troglodytes GN=FGA PE=4 SV=1	1	1_0_	2	0	0.000419	0	0.0864257	0	5	0	0.036	0
H2QQB4	Uncharacterized protein OS=Pan troglodytes GN=FGB PE=4 SV=1	1	1_0_	4	0	0.00137908	0	0.282331	0	9	0	0.108	0
H2RDH7	Uncharacterized protein OS=Pan troglodytes GN=FGG PE=4 SV=1	1	1_0_	2	0	0.000653	0	0.199499	0	4	0	0.079	0
P02647	Apolipoprotein A-I OS=Homo sapiens GN=APOA1 PE=1 SV=1	1	0_1_	0	2	0	0.000879	0	0.207814	0	3	0	0.082
P0DM91	Apolipoprotein A-I OS=Pan paniscus GN=APOA1 PE=1 SV=1	1	0_1_	0	2	0	0.000879	0	0.207814	0	3	0	0.082
I6VET2	Envelope glycoprotein gp160 OS=Human immunodeficiency virus 2 GN=env PE=4 SV=1	1	0_1_	0	2	0	0.000183	0	0.0592537	0	2	0	0.025
Q5VY43	Platelet endothelial aggregation receptor 1 OS=Homo sapiens GN=PEAR1 PE=1 SV=1	1	0_1_	0	2	0	0.000377	0	0.0399202	0	5	0	0.017
F1R383	Uncharacterized protein OS=Danio rerio GN=vipr1b PE=4 SV=1	1	0_1_	0	2	0	0.000351	0	0.51008	0	2	0	0.179
Contaminant-Reverse
contaminant_INT-STD1	BSA	2	1_1_	13	13	0.0451104	0.0475709	0.370882	0.563148	377	369	0.137	0.194
contaminant_KERATIN03	no description	1	1_0_	2	0	0.00049	0	0.119438	0	4	0	0.049	0
contaminant_KERATIN13	no description	2	1_1_	4	2	0.000904	0.000852	0.199499	0.101539	8	7	0.079	0.042
contaminant_NRL_1MCOH	owl|| Immunoglobulin g1 (igg1) (mcg) with a hinge deletion, chain H...	2	1_1_	13	10	0.0112002	0.0087761	0.918669	1.13305	66	48	0.283	0.329
contaminant_NRL_1MCOL	owl|| Immunoglobulin g1 (igg1) (mcg) with a hinge deletion, chain L...	2	1_1_	3	3	0.00336256	0.00326056	0.531088	0.531088	10	9	0.185	0.185
Reverse_sp|B4RDI3|TATB_PHEZH	Sec-independent protein translocase protein TatB OS=Phenylobacterium zucineum (strain HLK1) GN=tatB PE=3 SV=1	2	1_1_	2	2	0.00204021	0.00219813	0.247383	0.247383	5	5	0.096	0.096
Reverse_sp|Q01668|CAC1D_HUMAN	Voltage-dependent L-type calcium channel subunit alpha-1D OS=Homo sapiens GN=CACNA1D PE=1 SV=2	1	0_1_	0	2	0	7.24e-05	0	0.0185914	0	2	0	0.008
Reverse_tr|E7FE78|E7FE78_DANRE	Uncharacterized protein OS=Danio rerio GN=cnga1 PE=4 SV=2	1	0_1_	0	2	0	0.00049	0	0.0399202	0	4	0	0.017
Reverse_tr|F1QZT2|F1QZT2_DANRE	Protein tweety homolog OS=Danio rerio GN=ttyh1 PE=3 SV=2	1	0_1_	0	2	0	0.00053	0	0.081434	0	4	0	0.034
Reverse_tr|G1P640|G1P640_MYOLU	Methionine aminopeptidase 2 OS=Myotis lucifugus GN=METAP2 PE=3 SV=1	1	0_1_	0	2	0	0.000978	0	0.161449	0	6	0	0.065
Reverse_tr|H2QMT0|H2QMT0_PANTR	Uncharacterized protein OS=Pan troglodytes GN=CACNA1D PE=3 SV=1	1	0_1_	0	2	0	9.42e-05	0	0.0256519	0	2	0	0.011
Reverse_tr|H6D084|H6D084_9HIV1	Envelope glycoprotein gp160 OS=Human immunodeficiency virus 1 GN=env PE=4 SV=1	1	1_0_	2	0	0.00017	0	0.0447202	0	2	0	0.019	0
Reverse_tr|H6D4G4|H6D4G4_9HIV1	Gag-Pol polyprotein OS=Human immunodeficiency virus 1 GN=gag PE=4 SV=1	2	1_1_	2	2	0.000203	0.000109	0.023293	0.023293	4	2	0.01	0.01
Reverse_tr|Q8IFQ6|Q8IFQ6_PLAF7	Erythrocyte membrane protein 1, PfEMP1 OS=Plasmodium falciparum (isolate 3D7) GN=VAR PE=4 SV=1	1	1_0_	2	0	6.75e-05	0	0.0256519	0	2	0	0.011	0
Reverse_tr|W2SP07|W2SP07_NECAM	Muscarinic acetylcholine receptor gar-3 family protein OS=Necator americanus GN=NECAME_14758 PE=3 SV=1	1	1_0_	2	0	0.00197062	0	0.0939563	0	14	0	0.039	0

## Sheet: PSOPIA analysis
Accession	description		Sseq	Sdom	Snet	Sall	occurrence	status	peptide_count_AM-PC1-3(searched:2018-11-08)	peptide_count_AM-P1-3(searched:2018-11-08)	NSAF_AM-PC1-3(searched:2018-11-08)	NSAF_AM-P1-3(searched:2018-11-08)	EMPAI_AM-PC1-3(searched:2018-11-08)	EMPAI_AM-P1-3(searched:2018-11-08)	spectral_count__AM-PC1-3(searched:2018-11-08)	spectral_count__AM-P1-3(searched:2018-11-08)	seqcov_AM-PC1-3(searched:2018-11-08)	seqcov_AM-P1-3(searched:2018-11-08)
FRACTIONS 1-3
Isc_5B	no description						1	0_1_	0	11	0	0.00259478	0	1.19786	0	30	0	0.342		A
P00734	Prothrombin OS=Homo sapiens GN=F2 PE=1 SV=2	Blood Coagulation Protein	0.9955	0.5146	0.8351	0.996	2	1_1_	4	5	0.000593461	0.000858807	0.324342	0.321296	12	16	0.122	0.121
P01008	Antithrombin-III OS=Homo sapiens GN=SERPINC1 PE=1 SV=1	Protease Inhibitor	0.9572	0.5146	0.8899	0.9794	2	1_1_	20	23	0.00371254	0.00410131	1.50611	1.5527	56	57	0.399	0.407
P01042	Kininogen-1 OS=Homo sapiens GN=KNG1 PE=1 SV=2	Blood Coagulation Protein	0.9166	0.5146	0.8351	0.9505	2	1_1_	4	7	0.000477656	0.000673944	0.137627	0.330454	10	13	0.056	0.124
H0VJK2	Plasminogen OS=Cavia porcellus GN=LOC101789218 PE=3 SV=1	Blood Coagulation Protein	0.9016	0.5146	0.8351	0.891	1	0_1_	0	2	0	0.000246696	0	0.0543869	0	6	0	0.023
P00747	Plasminogen OS=Homo sapiens GN=PLG PE=1 SV=2	Blood Coagulation Protein	0.8603	0.5146	0.8351	0.8573	2	1_1_	25	31	0.00326599	0.00395687	1.38232	1.31739	86	96	0.377	0.365
G1PGD5	Plasminogen OS=Myotis lucifugus GN=LPA PE=3 SV=1	Blood Coagulation Protein	0.8603	0.5146	0.8351	0.8573	2	1_1_	3	3	0.000263882	0.000327315	0.0864257	0.0864257	7	8	0.036	0.036
H2QU06	Plasminogen OS=Pan troglodytes GN=PLG PE=3 SV=1	Blood Coagulation Protein	0.8603	0.5146	0.8351	0.8573	2	1_1_	19	25	0.0024305	0.00321496	1.01837	1.14783	64	78	0.305	0.332
P00748	Coagulation factor XII OS=Homo sapiens GN=F12 PE=1 SV=3	Blood Coagulation Protein	0.8073	0.5146	0.8351	0.7918	1	0_1_	0	2	0	0.000162859	0	0.153453	0	3	0	0.062
P01023	Alpha-2-macroglobulin OS=Homo sapiens GN=A2M PE=1 SV=3	Protease Inhibitor	0.518	0.5146	0.6359	0.7279	2	1_1_	54	58	0.0037147	0.00486975	1.77332	2.11172	178	215	0.443	0.493
P04003	C4b-binding protein alpha chain OS=Homo sapiens GN=C4BPA PE=1 SV=2	Complement proteins	0.681	0.5146	0.8351	0.6883	2	1_1_	5	8	0.000669839	0.00123031	0.315225	0.599558	13	22	0.119	0.204
P02675	Fibrinogen beta chain OS=Homo sapiens GN=FGB PE=1 SV=2	Blood Coagulation Protein	0.3537	0.5146	0.6359	0.5577	2	1_1_	31	33	0.00971073	0.0114914	2.68129	2.68129	155	169	0.566	0.566
G1TKX3	Fibrinogen gamma chain OS=Oryctolagus cuniculus GN=FGG PE=4 SV=1	Blood Coagulation Protein	0.3537	0.5146	0.6359	0.5577	2	1_1_	8	9	0.00133744	0.00145157	0.386756	0.288249	19	19	0.142	0.11
H2RDH7	Fibrinogen gamma chain OS=Pan troglodytes GN=FGG PE=4 SV=1	Blood Coagulation Protein	0.3537	0.5146	0.6359	0.5577	2	1_1_	15	18	0.00407844	0.00562687	1.03236	0.887991	59	75	0.308	0.276
P02679	Fibrinogen gamma chain OS=Homo sapiens GN=FGG PE=1 SV=3	Blood Coagulation Protein	0.3537	0.5146	0.6359	0.5577	2	1_1_	21	24	0.00672262	0.0071489	1.64241	1.46037	99	97	0.422	0.391
P02671	Fibrinogen alpha chain OS=Homo sapiens GN=FGA PE=1 SV=2	Blood Coagulation Protein	0.3613	0.5146	0.6359	0.5555	2	1_1_	28	33	0.00358761	0.00616834	1.66073	1.34423	101	160	0.425	0.37
H2QQB5	Fibrinogen alpha chain OS=Pan troglodytes GN=FGA PE=4 SV=1	Blood Coagulation Protein	0.3613	0.5146	0.6359	0.5555	2	1_1_	15	17	0.00156292	0.00246734	0.563148	0.599558	44	64	0.194	0.204
H0VBM5	Fibrinogen gamma chain OS=Cavia porcellus GN=FGG PE=4 SV=1	Blood Coagulation Protein	0.3613	0.5146	0.6359	0.5555	2	1_1_	7	8	0.00112626	0.00252115	0.342765	0.247383	16	33	0.128	0.096
G1P505	Fibrinogen gamma chain OS=Myotis lucifugus GN=FGG PE=4 SV=1	Blood Coagulation Protein	0.3613	0.5146	0.6359	0.5555	2	1_1_	2	4	0.000271023	0.00161783	0.14025	0.183042	4	22	0.057	0.073
P01024	Complement C3 OS=Homo sapiens GN=C3 PE=1 SV=2	Complement proteins	0.3807	0.5146	0.6359	0.5314	2	1_1_	55	67	0.00257113	0.00375418	1.34423	1.47742	139	187	0.37	0.394
P13671	Complement component C6 OS=Homo sapiens GN=C6 PE=1 SV=3	Complement proteins	0.4839	0.5146	0.8351	0.4681	1	0_1_	0	4	0	0.000357453	0	0.196741	0	10	0	0.078
P10909	Clusterin OS=Homo sapiens GN=CLU PE=1 SV=1	Antioxidant	0	0.5146	0.4292	0.4296	2	1_1_	2	4	0.000274041	0.000520496	0.124605	0.279381	4	7	0.051	0.107
P27918	Properdin OS=Homo sapiens GN=CFP PE=1 SV=2	Complement proteins	0.3537	0.5146	0.4292	0.3497	1	0_1_	0	2	0	0.000213557	0	0.199499	0	3	0	0.079
G1PCS2	Alpha-1-Microglobulin/Bikunin Precursor OS=Myotis lucifugus GN=AMBP PE=4 SV=1	Lipocalin- Antioxidant function; degrades heme	0.3507	0.5146	0.4292	0.2288	1	0_1_	0	2	0	0.000189694	0	0.153453	0	2	0	0.062
P01009	Alpha-1-antitrypsin OS=Homo sapiens GN=SERPINA1 PE=1 SV=3	Protease Inhibitor					2	1_1_	34	36	0.0180298	0.0163736	2.23594	2.68978	245	205	0.51	0.567
A5A6I6	Serotransferrin OS=Pan troglodytes GN=TF PE=2 SV=1	Metal Binding Proteins					2	1_1_	74	82	0.0337138	0.0330513	4.10505	3.9545	765	691	0.708	0.695
P02787	Serotransferrin OS=Homo sapiens GN=TF PE=1 SV=3	Metal Binding Proteins					2	1_1_	79	91	0.0371072	0.0375474	4.87489	4.70164	842	785	0.769	0.756
P00751	Complement factor B OS=Homo sapiens GN=CFB PE=1 SV=2	Complement proteins					2	1_1_	21	22	0.00293921	0.00279674	1.08449	1.23357	73	64	0.319	0.349
Glycosaminoglycan or Proteoglycan binding
G1NWI0	Fibronectin 1 OS=Myotis lucifugus GN=FN1 PE=4 SV=1	Extracellular matrix- heparin sulfate binding					2	1_1_	7	8	0.000186506	0.000229412	0.081434	0.0939563	15	17	0.034	0.039
H2R1A9	Fibronectin 1 OS=Pan troglodytes GN=FN1 PE=4 SV=1	Extracellular matrix- heparin sulfate binding					2	1_1_	18	22	0.000496747	0.000579573	0.261828	0.303167	40	43	0.101	0.115
P07589	Fibronectin OS=Bos taurus GN=FN1 PE=1 SV=4	Extracellular matrix- heparin sulfate binding					2	1_1_	8	11	0.000211032	0.000309879	0.0864257	0.127197	17	23	0.036	0.052
P02751	Fibronectin OS=Homo sapiens GN=FN1 PE=1 SV=4	Extracellular matrix- heparin sulfate binding					2	1_1_	19	23	0.000541477	0.000629663	0.294196	0.327394	42	45	0.112	0.123
FRACTIONS 4-6
Isc_5B	no description						1	0_1_	0	10	0	0.00207071	0	1.23872	0	26	0	0.35		2023-04-06
P05155	Plasma protease C1 inhibitor OS=Homo sapiens GN=SERPING1 PE=1 SV=2	Protease Inhibitor - Complement	0.9572	0.5146	0.8899	0.9794	2	1_1_	6	7	0.000721223	0.0015371	0.355189	0.406048	13	25	0.132	0.148
P05546	Heparin cofactor 2 OS=Homo sapiens GN=SERPIND1 PE=1 SV=3	Protease Inhibitor - Blood Coagulation	0.9572	0.5146	0.8899	0.9794	2	1_1_	8	10	0.000889438	0.00141697	0.393157	0.737801	16	23	0.144	0.24
P36955	Pigment epithelium-derived factor OS=Homo sapiens GN=SERPINF1 PE=1 SV=4	Protease inhibitor - Serpin F1 (I4; antiangiogenic properties)	0.9572	0.5146	0.8899	0.9794	1	0_1_	0	2	0	0.000220637	0	0.122018	0	3	0	0.05
P01019	Angiotensinogen OS=Homo sapiens GN=AGT PE=1 SV=1		0.8987	0.5146	0.8899	0.9695	2	1_1_	5	7	0.00062914	0.000887399	0.475707	0.8281	11	14	0.169	0.262
E9PGN7	Plasma protease C1 inhibitor OS=Homo sapiens GN=SERPING1 PE=1 SV=1	Protease Inhibitor - Complement	0.9016	0.5146	0.8899	0.955	2	1_1_	6	7	0.00066411	0.00141538	0.324342	0.367729	13	25	0.122	0.136
H9KV48	Plasma protease C1 inhibitor OS=Homo sapiens GN=SERPING1 PE=1 SV=1	Protease Inhibitor - Complement	0.9016	0.5146	0.8899	0.955	2	1_1_	6	7	0.000778859	0.00165994	0.389953	0.44544	13	25	0.143	0.16
P00739	Haptoglobin-related protein OS=Homo sapiens GN=HPR PE=2 SV=2	Metal Binding Proteins	0.8424	0.5146	0.8351	0.8442	2	1_1_	21	22	0.00932616	0.0125442	0.949845	1.52348	117	142	0.29	0.402
P09871	Complement C1s subcomponent OS=Homo sapiens GN=C1S PE=1 SV=1	Protease - Complement proteins	0.814	0.5146	0.8351	0.8054	2	1_1_	9	12	0.000927333	0.00125113	0.663413	0.761976	23	28	0.221	0.246
P00748	Coagulation factor XII OS=Homo sapiens GN=F12 PE=1 SV=3	Protease - Blood Coagulation Protein	0.8073	0.5146	0.8351	0.7918	2	1_1_	2	3	0.000225523	0.000249935	0.0789467	0.153453	5	5	0.033	0.062
P00450	Ceruloplasmin OS=Homo sapiens GN=CP PE=1 SV=1	Metal Binding Proteins	0	0.5146	0.6359	0.674	2	1_1_	24	25	0.00145859	0.00190514	0.782379	0.918669	56	66	0.251	0.283
P07358	Complement component C8 beta chain OS=Homo sapiens GN=C8B PE=1 SV=3	Complement proteins	0.3537	0.5146	0.6359	0.5577	1	0_1_	0	6	0	0.000572187	0	0.377209	0	11	0	0.139
Q08380	Galectin-3-binding protein OS=Homo sapiens GN=LGALS3BP PE=1 SV=1	Cell-Cell interaction and Proinflammation	0.3613	0.5146	0.6359	0.5555	1	0_1_	0	3	0	0.000157652	0	0.153453	0	3	0	0.062
P07357	Complement component C8 alpha chain OS=Homo sapiens GN=C8A PE=1 SV=2	Complement proteins	0.3613	0.5146	0.6359	0.5555	1	0_1_	0	2	0	0.000210562	0	0.142878	0	4	0	0.058
P01024	Complement C3 OS=Homo sapiens GN=C3 PE=1 SV=2	Complement proteins	0.3807	0.5146	0.6359	0.5314	2	1_1_	149	160	0.0103751	0.0187077	4.00035	5.05341	622	1012	0.699	0.782
P0C0L4	Complement C4-A OS=Homo sapiens GN=C4A PE=1 SV=2	Complement proteins	0.3807	0.5146	0.6359	0.5314	2	1_1_	73	93	0.0036901	0.00616956	2.11889	2.59749	232	350	0.494	0.556
P0C0L5	Complement C4-B OS=Homo sapiens GN=C4B PE=1 SV=2	Complement proteins	0.3807	0.5146	0.6359	0.5314	2	1_1_	74	89	0.003706	0.00608142	2.14775	2.40408	233	345	0.498	0.532
P01029	Complement C4-B OS=Mus musculus GN=C4b PE=1 SV=3	Complement proteins	0.3807	0.5146	0.6359	0.5314	2	1_1_	4	9	0.000191526	0.00058371	0.0423174	0.116863	12	33	0.018	0.048
P01031	Complement C5 OS=Homo sapiens GN=C5 PE=1 SV=4	Complement proteins	0.3807	0.5146	0.6359	0.5314	2	1_1_	18	31	0.00054618	0.00135735	0.435489	0.717908	33	74	0.157	0.235
P02790	Hemopexin OS=Homo sapiens GN=HPX PE=1 SV=2	Metal Binding Proteins	0.343	0.5146	0.6359	0.5133	2	1_1_	15	16	0.00246172	0.00326052	1.33346	1.65461	41	49	0.368	0.424
P00751	Complement factor B OS=Homo sapiens GN=CFB PE=1 SV=2	Complement proteins	0.517	0.5146	0.8351	0.4954	2	1_1_	25	28	0.00265049	0.00374216	1.45471	1.70396	73	93	0.39	0.432
P04196	Histidine-rich glycoprotein OS=Homo sapiens GN=HRG PE=1 SV=1	Metal Binding Proteins	0.4135	0.5146	0.8351	0.4531	2	1_1_	10	13	0.00216631	0.00216658	0.778279	0.923092	41	37	0.25	0.284
P02748	Complement component C9 OS=Homo sapiens GN=C9 PE=1 SV=2	Complement proteins	0.3507	0.5146	0.6359	0.4189	1	0_1_	0	3	0	0.000219979	0	0.227439	0	4	0	0.089
Q99996	A-kinase anchor protein 9 OS=Homo sapiens GN=AKAP9 PE=1 SV=3	Signal Transduction	0.3537	0.5146	0.4292	0.3497	1	0_1_	0	2	0	1.57208e-05	0	0.0399202	0	2	0	0.017
A0A024L3B3	Ribonuclease E OS=Escherichia coli GN=rne PE=3 SV=1	Bacterial RNA Metabolism	0.3537	0.5146	0	0.3197	1	0_1_	0	2	0	5.79492e-05	0	0.148154	0	2	0	0.06
A0A0A6RR77	Ribonuclease E OS=Escherichia coli GN=rne PE=3 SV=1	Bacterial RNA Metabolism	0.3537	0.5146	0	0.3197	1	0_1_	0	2	0	5.79492e-05	0	0.148154	0	2	0	0.06
P06396	Gelsolin OS=Homo sapiens GN=GSN PE=1 SV=1	Cytoskeletal- Actin binding	0.2851	0.5146	0.4292	0.1962	2	1_1_	4	5	0.000212834	0.000471745	0.104079	0.180321	6	12	0.043	0.072
G1NSG7	Gelsolin OS=Myotis lucifugus GN=GSN PE=4 SV=1	Cytoskeletal- Actin binding	0.2851	0.5146	0.4292	0.1962	2	1_1_	2	3	0.000106417	0.000275185	0.0327615	0.101539	3	7	0.014	0.042
H2QXT3	Gelsolin OS=Pan troglodytes GN=GSN PE=2 SV=1	Cytoskeletal- Actin binding	0.2851	0.5146	0.4292	0.1962	2	1_1_	4	5	0.000212834	0.000471745	0.104079	0.180321	6	12	0.043	0.072
C0LU14	calcium channel, voltage-dependent, L type, alpha 1S subunit, a OS=Danio rerio GN=cacna1sa PE=2 SV=1	Signal Transduction	0.3537	0.5146	0.2414	0.182	1	0_1_	0	2	0	5.18999e-05	0	0.0495424	0	3	0	0.021
P20742	Pregnancy zone protein OS=Homo sapiens GN=PZP PE=1 SV=4	Protease Inhibitor - (I39)					2	1_1_	5	6	0.000393068	0.000331898	0.104079	0.116863	21	16	0.043	0.048
Glycosaminoglycan or Proteoglycan binding
G1U9R6	Fibronectin (Fragment) OS=Oryctolagus cuniculus GN=FN1 PE=4 SV=1	Extracellular matrix- heparin sulfate binding					2	1_1_	44	45	0.00254877	0.00347067	0.548817	0.648162	223	274	0.19	0.217
H0VMA2	Fibronectin 1 OS=Cavia porcellus GN=FN1 PE=4 SV=1	Extracellular matrix- heparin sulfate binding					2	1_1_	36	38	0.00190302	0.00229511	0.383566	0.452112	170	185	0.141	0.162
A0A087WR50	Fibronectin OS=Mus musculus GN=Fn1 PE=1 SV=1	Extracellular matrix- heparin sulfate binding					2	1_1_	40	41	0.0019299	0.00260264	0.496236	0.573983	166	202	0.175	0.197
A0A087WSN6	Fibronectin OS=Mus musculus GN=Fn1 PE=1 SV=1	Extracellular matrix- heparin sulfate binding					2	1_1_	40	41	0.00200555	0.00270466	0.520548	0.599558	166	202	0.182	0.204
P11276	Fibronectin OS=Mus musculus GN=Fn1 PE=1 SV=4	Extracellular matrix- heparin sulfate binding					2	1_1_	40	41	0.001859	0.00250702	0.472312	0.545254	166	202	0.168	0.189
P51884	Lumican OS=Homo sapiens GN=LUM PE=1 SV=2	Extracellular Matrix- Keratan sulfate binding					1	0_1_	0	2	0	0.000454764	0	0.153453	0	5	0	0.062
FRACTION 7
Isc_5B	no description						1	0_1_	0	16	0	0.00262073	0	3.36516	0	38	0	0.64		7
P01042	Kininogen-1 OS=Homo sapiens GN=KNG1 PE=1 SV=2	Blood Coagulation Protein	0.9166	0.5146	0.8351	0.9505	2	1_1_	24	30	0.0025865	0.00421639	1.29087	2.04088	79	102	0.36	0.483
P00742	Coagulation factor X OS=Homo sapiens GN=F10 PE=1 SV=2	Blood Coagulation Protein	0.8603	0.5146	0.8351	0.8573	2	1_1_	2	4	0.00012962	0.000272757	0.135011	0.377209	3	5	0.055	0.139
P05156	Complement factor I OS=Homo sapiens GN=CFI PE=1 SV=2	Complement proteins	0.814	0.5146	0.8351	0.8054	2	1_1_	10	11	0.00112115	0.00164384	0.588547	0.644372	31	36	0.201	0.216
P02679	Fibrinogen gamma chain OS=Homo sapiens GN=FGG PE=1 SV=3	Blood Coagulation Protein	0.3537	0.5146	0.6359	0.5577	2	1_1_	31	32	0.0099141	0.0127523	2.8815	3.21697	213	217	0.589	0.625
H2RDH7	Fibrinogen gamma chain OS=Pan troglodytes GN=FGG PE=4 SV=1	Blood Coagulation Protein	0.3537	0.5146	0.6359	0.5577	2	1_1_	25	26	0.00824444	0.0105288	2.01301	2.27341	174	176	0.479	0.515
H2QQB5	Fibrinogen alpha chain OS=Pan troglodytes GN=FGA PE=4 SV=1	Blood Coagulation Protein	0.3613	0.5146	0.6359	0.5555	2	1_1_	22	23	0.00314082	0.00393476	0.667247	0.725838	129	128	0.222	0.237
P08603	Complement factor H OS=Homo sapiens GN=CFH PE=1 SV=4	Complement proteins	0.4667	0.5146	0.8351	0.4916	2	1_1_	63	67	0.00469315	0.0082826	2.42768	2.89942	274	383	0.535	0.591
P04196	Histidine-rich glycoprotein OS=Homo sapiens GN=HRG PE=1 SV=1	Metal Binding Proteins	0.4135	0.5146	0.8351	0.4531	2	1_1_	9	16	0.00128518	0.00273817	0.432188	1.32274	32	54	0.156	0.366
P10909	Clusterin OS=Homo sapiens GN=CLU PE=1 SV=1	Antioxidant	0	0.5146	0.4292	0.4296	2	1_1_	10	12	0.00201927	0.0034981	1.00909	1.31739	43	59	0.303	0.365
Q9UPN3	Microtubule-actin cross-linking factor 1, isoforms 1/2/3/5 OS=Homo sapiens GN=MACF1 PE=1 SV=4	Cytoskeletal- Actin binding	0.3807	0.5146	0.4292	0.3268	1	0_1_	0	2	0	1.08099e-05	0	0.0185914	0	3	0	0.008
P27169	Serum paraoxonase/arylesterase 1 OS=Homo sapiens GN=PON1 PE=1 SV=3	Antioxidant	0.3507	0.5146	0.2414	0.1716	2	1_1_	9	10	0.00142546	0.00157477	1.5293	1.97167	24	21	0.403	0.473
Glycosaminoglycan or Proteoglycan binding
A0A087ZQF1	cadherin-86C-like OS=Apis mellifera GN=LOC102655408 PE=4 SV=1	Extracellular matrix					1	0_1_	0	2	0	2.23331e-05	0	0.0162487	0	3	0	0.007
P04004	Vitronectin OS=Homo sapiens GN=VTN PE=1 SV=1	Extracellular Matrix- GAG and proteoglycan binding					2	1_1_	8	13	0.0016321	0.00245048	0.807174	1.63633	37	44	0.257	0.421
P51884	Lumican OS=Homo sapiens GN=LUM PE=1 SV=2	Extracellular Matrix- Keratan sulfate binding					2	1_1_	3	4	0.000499051	0.000866367	0.244515	0.435489	8	11	0.095	0.157
FRACTION 8
Isc_5B	no description						1	0_1_	0	16	0	0.00262073	0	3.36516	0	38	0	0.64		8
P01042	Kininogen-1 OS=Homo sapiens GN=KNG1 PE=1 SV=2	Blood Coagulation Protein	0.9166	0.5146	0.8351	0.9505	2	1_1_	24	30	0.0025865	0.00421639	1.29087	2.04088	79	102	0.36	0.483
P00742	Coagulation factor X OS=Homo sapiens GN=F10 PE=1 SV=2	Blood Coagulation Protein	0.8603	0.5146	0.8351	0.8573	2	1_1_	2	4	0.00012962	0.000272757	0.135011	0.377209	3	5	0.055	0.139
P05156	Complement factor I OS=Homo sapiens GN=CFI PE=1 SV=2	Complement proteins	0.814	0.5146	0.8351	0.8054	2	1_1_	10	11	0.00112115	0.00164384	0.588547	0.644372	31	36	0.201	0.216
P02679	Fibrinogen gamma chain OS=Homo sapiens GN=FGG PE=1 SV=3	Blood Coagulation Protein	0.3537	0.5146	0.6359	0.5577	2	1_1_	31	32	0.0099141	0.0127523	2.8815	3.21697	213	217	0.589	0.625
H2RDH7	Fibrinogen gamma chain OS=Pan troglodytes GN=FGG PE=4 SV=1	Blood Coagulation Protein	0.3537	0.5146	0.6359	0.5577	2	1_1_	25	26	0.00824444	0.0105288	2.01301	2.27341	174	176	0.479	0.515
H2QQB5	Fibrinogen alpha chain OS=Pan troglodytes GN=FGA PE=4 SV=1	Blood Coagulation Protein	0.3613	0.5146	0.6359	0.5555	2	1_1_	22	23	0.00314082	0.00393476	0.667247	0.725838	129	128	0.222	0.237
P08603	Complement factor H OS=Homo sapiens GN=CFH PE=1 SV=4	Complement proteins	0.4667	0.5146	0.8351	0.4916	2	1_1_	63	67	0.00469315	0.0082826	2.42768	2.89942	274	383	0.535	0.591
P04196	Histidine-rich glycoprotein OS=Homo sapiens GN=HRG PE=1 SV=1	Metal Binding Proteins	0.4135	0.5146	0.8351	0.4531	2	1_1_	9	16	0.00128518	0.00273817	0.432188	1.32274	32	54	0.156	0.366
P10909	Clusterin OS=Homo sapiens GN=CLU PE=1 SV=1	Antioxidant	0	0.5146	0.4292	0.4296	2	1_1_	10	12	0.00201927	0.0034981	1.00909	1.31739	43	59	0.303	0.365
Q9UPN3	Microtubule-actin cross-linking factor 1, isoforms 1/2/3/5 OS=Homo sapiens GN=MACF1 PE=1 SV=4	Cytoskeletal- Actin binding	0.3807	0.5146	0.4292	0.3268	1	0_1_	0	2	0	1.08099e-05	0	0.0185914	0	3	0	0.008
P27169	Serum paraoxonase/arylesterase 1 OS=Homo sapiens GN=PON1 PE=1 SV=3	Antioxidant	0.3507	0.5146	0.2414	0.1716	2	1_1_	9	10	0.00142546	0.00157477	1.5293	1.97167	24	21	0.403	0.473
Glycosaminoglycan or Proteoglycan binding
A0A087ZQF1	cadherin-86C-like OS=Apis mellifera GN=LOC102655408 PE=4 SV=1	Extracellular matrix					1	0_1_	0	2	0	2.23331e-05	0	0.0162487	0	3	0	0.007
P04004	Vitronectin OS=Homo sapiens GN=VTN PE=1 SV=1	Extracellular Matrix- GAG and proteoglycan binding					2	1_1_	8	13	0.0016321	0.00245048	0.807174	1.63633	37	44	0.257	0.421
P51884	Lumican OS=Homo sapiens GN=LUM PE=1 SV=2	Extracellular Matrix- Keratan sulfate binding					2	1_1_	3	4	0.000499051	0.000866367	0.244515	0.435489	8	11	0.095	0.157
FRACTION 9
Isc_5B	no description						1	0_1_	0	11	0	0.00453229	0	1.80543	0	48	0	0.448		9
G1TKX3	Fibrinogen gamma chain OS=Oryctolagus cuniculus GN=FGG PE=4 SV=1	Blood Coagulation Protein	0.3537	0.5146	0.6359	0.5577	1	0_1_	0	3	0	0.000417015	0	0.14025	0	5	0	0.057
H0VBM5	Fibrinogen gamma chain OS=Cavia porcellus GN=FGG PE=4 SV=1	Blood Coagulation Protein	0.3613	0.5146	0.6359	0.5555	1	0_1_	0	2	0	0.000250209	0	0.0889301	0	3	0	0.037
P0C0L4	Complement C4-A OS=Homo sapiens GN=C4A PE=1 SV=2	Complement proteins	0.3807	0.5146	0.6359	0.5314	1	0_1_	0	2	0	8.35943e-05	0	0.0764652	0	4	0	0.032
P0C0L5	Complement C4-B OS=Homo sapiens GN=C4B PE=1 SV=2	Complement proteins	0.3807	0.5146	0.6359	0.5314	1	0_1_	0	2	0	8.35943e-05	0	0.0764652	0	4	0	0.032
G1T0X2	Fibrinogen alpha chain OS=Oryctolagus cuniculus GN=FGA PE=4 SV=1	Blood Coagulation Protein	0.3461	0.5146	0.6359	0.5266	1	0_1_	0	2	0	8.9882e-05	0	0.104079	0	2	0	0.043
Q9WU60	Attractin OS=Mus musculus GN=Atrn PE=1 SV=3	Inflammation - immune cell clustering	0.3571	0.5146	0.6359	0.4641	2	1_1_	4	5	0.000368521	0.000484941	0.0864257	0.111732	14	19	0.036	0.046
Q15811	Intersectin-1 OS=Homo sapiens GN=ITSN1 PE=1 SV=3	Cytoskeletal	0.3613	0.3897	0.6359	0.3612	1	0_1_	0	2	0	4.23558e-05	0	0.0471286	0	2	0	0.02
Q9Z0R4	Intersectin-1 OS=Mus musculus GN=Itsn1 PE=1 SV=2	Cytoskeletal	0.3613	0.3897	0.6359	0.3612	1	0_1_	0	2	0	4.25287e-05	0	0.0471286	0	2	0	0.02
H0UUI8	Intersectin 1 OS=Cavia porcellus GN=ITSN1 PE=4 SV=1	Cytoskeletal	0.3613	0.3897	0.6359	0.3612	1	0_1_	0	2	0	4.27031e-05	0	0.0471286	0	2	0	0.02
H2RAJ0	Intersectin 1 OS=Pan troglodytes GN=ITSN1 PE=4 SV=1	Cytoskeletal	0.3613	0.3897	0.6359	0.3612	1	0_1_	0	2	0	4.23558e-05	0	0.0471286	0	2	0	0.02
Q96PD5	N-acetylmuramoyl-L-alanine amidase OS=Homo sapiens GN=PGLYRP2 PE=1 SV=1	Metal Binding Proteins	0.3537	0	0	0.3537	1	0_1_	0	2	0	0.000253105	0	0.14025	0	4	0	0.057
G1STF7	Serotransferrin OS=Oryctolagus cuniculus GN=TF PE=3 SV=1	Metal Binding Proteins	0.3537	0.5146	0.4292	0.3497	2	1_1_	7	8	0.00227158	0.00277942	0.253141	0.291219	42	53	0.098	0.111
Q921I1	Serotransferrin OS=Mus musculus GN=Tf PE=1 SV=1	Metal Binding Proteins					2	1_1_	3	4	0.00151004	0.000418332	0.0519619	0.081434	28	8	0.022	0.034
FRACTION 10
Isc_5B	no description						1	0_1_	0	9	0	0.00324367	0	1.04644	0	16	0	0.311		10
Q5VY43	Platelet endothelial aggregation receptor 1 OS=Homo sapiens GN=PEAR1 PE=1 SV=1	Receptor	0.446	0.5146	0.6359	0.7513	1	0_1_	0	2	0	0.000377307	0	0.0399202	0	5	0	0.017
F1R383	vasoactive intestinal peptide receptor 1b OS=Danio rerio GN=vipr1b PE=4 SV=1	Receptor	0.6309	0.5146	0.4292	0.657	1	0_1_	0	2	0	0.000350913	0	0.51008	0	2	0	0.179
I6VET2	Envelope glycoprotein gp160 OS=Human immunodeficiency virus 2 GN=env PE=4 SV=1	Glycoprotein	0.3537	0	0	0.3537	1	0_1_	0	2	0	0.000182835	0	0.0592537	0	2	0	0.025
